# Supplementary material for: Update of Atomic Data for the First Three Spectra of Actinium
Source: Atoms. Author manuscript; Available in PMC 2023 Aug 7. (PMC10405742; doi:10.3390/atoms10020042)
Supplement: machine-readable_tables [file NIHMS1914401-supplement-machine-readable_tables.zip]

Archive with 6 entries (6 files):
- TableS1.txt
- TableS2.txt
- TableS3.txt
- TableS4.txt
- TableS5.txt
- TableS6.txt
