# Supplementary material for: Update of Atomic Data for the First Three Spectra of Actinium
Source: Atoms. Author manuscript; Available in PMC 2023 Aug 7. (PMC10405742; doi:10.3390/atoms10020042)
Supplement: machine-readable_tables [file NIHMS1914401-supplement-machine-readable_tables.zip › TableS1.txt]

Title: Update of Atomic Data for the First Three Spectra of Actinium
Authors: Kramida, A.
Table S1: Spectral lines of Ac I
================================================================================
Byte-by-byte Description of file: TableS1.txt
--------------------------------------------------------------------------------
   Bytes Format Units    Label     Explanations
--------------------------------------------------------------------------------
   1-  8 F8.3   0.1nm    Owl       ? Observed Wavelength (1)
  13- 17 F5.3   0.1nm   uOwl       ? Uncertainty of Owl
  23- 31 F9.4   0.1nm    Rwl       ? Ritz Wavelength (1)
  35- 40 F6.4   0.1nm   uRwl       ? Uncertainty of Rwl
  45- 50 F5.3   0.1nm    dL_O-R    ? Difference Owl - Rwl (2)
  54- 62 F9.3   cm-1     Own       ? Observed Wavenumber in Vacuum (1)
  65- 69 I5     arb.u.   Iobs      ? Observed Wavelength (3)
  75- 76 A2     ---      Char      ? Line Character (4)
  82- 91 A10    ---      Conf1     ? Lower Level Configuration (5)
  95- 97 A3     ---      Term1     ? Lower Level Term (5)
 102-104 A3     ---      J1        ? Lower Level J Value (5)
 108-117 A10    ---      Conf2     ? Upper Level Configuration (5)
 121-123 A3     ---      Term2     ? Upper Level Term (5)
 128-131 A4     ---      J2        ? Upper Level J Value (5)
 134-143 F9.3   cm-1     E1        ? Lower Level Energy (6)
 146-154 F9.3   cm-1     E2        ? Upper Level Energy (6)
 160-168 E9.3   s-1      A         ? Transition Probability (7)
 172-173 A2     ---      Ac        ? Accuracy of A (8)
 178-182 A5     ---      Type      ? Transition Type (9)
 186-189 A4     ---      ARef      ? Reference for A value (10)
 194-197 A4     ---      LRef      ? Reference for Owl (10)
 201-205 A5     ---      Notes     ? Comments (11)
--------------------------------------------------------------------------------
The question mark in Explanations means that some values are blank.
Note (1):  Observed and Ritz wavelengths are given in standard air. Conversion 
           between air and vacuum wavelengths was made with the five-parameter 
           formula for the dispersion of air from Peck and Reeder [11].
           Owl and Own are blank for unobserved or masked lines.
           Rwl is blank for unidentified lines.
Note (2):  dL_O-R is blank for lines with unmeasured wavelength and for the lines 
           that solely determine one of the energy levels of the transition.
Note (3):  Observed intensity on an arbitrary scale, which is linear in terms of 
           the energy flux under the line contour (see Section 6).
Note (4):  Observed line character: 
           c - complex structure; 
           D - double line; 
           l - shaded on the long-wavelength side; 
           m - masked by a stronger line; 
           s - shaded on the short-wavelength side; 
           : - the wavelength was not measured (the given value is a rounded Ritz 
           wavelength).
Note (5):  Configuration and term labels and J values of the lower and upper
           levels of the transition. They correspond to the labels specified in
           the Supplementary Table S2. Blank for unclassified lines. 
Note (6):  The optimized energies of the lower and upper levels of the transition. 
           These values correspond to those given in the Supplementary Table S2.
           Blank for unclassified lines.
Note (7):  Exponential notation is used (e.g., "9.e+06" means "9. times 10^6"). 
           Blank for unclassified lines and for transitions for which the A value  
           could not be determined with an accuracy better than a factor of 3.
Note (8):  The accuracy code symbols are defined in the NIST ASD [8] (see 
           https://physics.nist.gov/PhysRefData/ASD/Html/lineshelp.html#OUTACC).
Note (9):  Blank - electric dipole; M1 - magnetic dipole; E2 - electric quadrupole; 
           M1+E2 - mixed type (both types contribute more than 2 % to the total A 
           value given here).
Note (10): Code for references: 
           D  - Dzuba et al. [3]; 
           Dn - values of Ref. [3] renormalized using the radiative lifetimes of 
                Ref. [2]; 
           M  - Meggers et al. [9]; 
           Z  - Zhang et al. [2];
           TW - this work.
Note (11): Code for Notes:
           D  - the previous classification (of Ref. [9]) has been discarded; 
           M  - the line was masked by a much stronger Ac II line on the 
                spectrograms of Ref. [9]; 
           N  - a newly classified line; 
           R  - the previous classification (of Ref. [9]) has been revised; 
           T  - a new tentative identification.
--------------------------------------------------------------------------------
Owl         uOwl      Rwl         uRwl      dL_O-R   Own        Iobs      Char   Conf1        Term1  J1    Conf2        Term2  J2    E1          E2            A           Ac    Type    ARef    LRef   Notes
2968.819    0.004     2968.8142   0.0015    0.005    33673.59   23               6d7s2        2D     3/2   6d2(3P)7p    4D*    3/2   0.000       33673.650     9.e+06      E             TW      M
3036.930    0.004     3036.9294   0.0016    0.001    32918.40   87               6d7s2        2D     3/2   6d2(3P)7p    2D*    3/2   0.000       32918.416     6.e+06      E             TW      M
3076.440    0.004     3076.4385   0.0018    0.002    32495.66   280              6d7s2        2D     3/2   6d2(3F)7p    2F*    5/2   0.000       32495.679     5.e+06      E             TW      M
3082.957    0.006     3082.9507   0.0016    0.006    32426.97   16               6d7s2        2D     5/2   6d2(3F)7p    4D*    5/2   2231.432    34658.472                                       M
3109.330    0.013                                    32151.94   83                                                                                                                               M
3111.570    0.004     3111.5683   0.0017    0.001    32128.80   420              6d7s2        2D     5/2   6d2(1G)7p    2G*    7/2   2231.432    34360.247     1.0e+07     E             TW      M
3140.720    0.013                                    31830.61   100                                                                                                                              M
3143.710    0.004     3143.7088   0.0018    0.001    31800.34   1100             6d7s2        2D     3/2   5f7s2        2F*    5/2   0.000       31800.350     4.3e+07     D+            TW      M
3171.170    0.004     3171.1658   0.0018    0.004    31524.98   1200             6d7s2        2D     5/2   6d2(3F)7p    2F*    7/2   2231.432    33756.455                                       M
3174.224    0.004     3174.2212   0.0016    0.003    31494.65   160              6d7s2        2D     3/2   6d2(3F)7p    4F*    5/2   0.000       31494.679                                       M
3174.690    0.013                                    31490.03   110                                                                                                                              M
3179.520    0.004     3179.5175   0.0017    0.003    31442.19   33               6d7s2        2D     5/2   6d2(3P)7p    4D*    3/2   2231.432    33673.650                                       M
3182.520    0.013                                    31412.56   100                                                                                                                              M
3216.450    0.013                                    31081.20   130                                                                                                                              M
3257.769    0.004     3257.7711   0.0018    -0.002   30687.00   55               6d7s2        2D     5/2   6d2(3P)7p    2D*    3/2   2231.432    32918.416                                       M
3288.900    0.004     3288.897    0.003     0.003    30396.55   270              6d7s2        2D     3/2   6d2(3F)7p    4F*    3/2   0.000       30396.575     2.0e+07     E             TW      M
3302.370    0.013                                    30272.57   200                                                                                                                              M
3303.281    0.004     3303.2779   0.0020    0.003    30264.22   330              6d7s2        2D     5/2   6d2(3F)7p    2F*    5/2   2231.432    32495.679     6.e+06      E             TW      M
3320.650    0.013                                    30105.92   320                                                                                                                              M
3330.260    0.013                                    30019.05   80                                                                                                                               M
3350.060    0.013                                    29841.63   83                                                                                                                               M
3380.960    0.004     3380.9588   0.0020    0.001    29568.91   340              6d7s2        2D     5/2   5f7s2        2F*    5/2   2231.432    31800.350     7.e+06      E             TW      M
3391.410    0.013                                    29477.80   55                                                                                                                               M
3416.271    0.004     3416.2759   0.0018    -0.005   29263.29   390              6d7s2        2D     5/2   6d2(3F)7p    4F*    5/2   2231.432    31494.679     1.9e+07     D             TW      M
3446.250    0.013     3446.250    0.013              29008.73   640              6d7s2        2D     5/2   5f7s2        2F*    7/2   2231.432    31240.17      3.6e+07     C             TW      M      N
3506.250    0.013                                    28512.34   130                                                                                                                              M
3549.470    0.004     3549.474    0.003     -0.003   28165.17   140              6d7s2        2D     5/2   6d2(3F)7p    4F*    3/2   2231.432    30396.575                                       M
3644.420    0.013                                    27431.39   83                                                                                                                               M
3653.490    0.013                                    27363.29   41                                                                                                                               M
3662.350    0.013                                    27297.10   100                                                                                                                              M
3692.360    0.013                                    27075.24   100                                                                                                                              M
3701.300    0.004     3701.2988   0.0019    0.001    27009.85   2100             6d7s2        2D     3/2   6d2(3F)7p    4G*    5/2   0.000       27009.857     7.e+06      E             TW      M
3725.248    0.004     3725.2513   0.0019    -0.004   26836.22   110              6d7s2        2D     3/2   6d7s(1D)7p   2D*    5/2   0.000       26836.194                                       M
3735.950    0.013                                    26759.34   100                                                                                                                              M
3767.800    0.003                                    26533.150  600                                                                                                                              M      D
3795.860    0.010     3795.8700   0.0020    -0.010   26337.01   430              6d7s2        2D     5/2   6d2(3F)7p    4G*    7/2   2231.432    28568.376     4.e+06      E             TW      M
3814.360    0.013                                    26209.28   730                                                                                                                              M
3835.320    0.004     3835.321    0.003     -0.001   26066.05   1900             6d7s2        2D     3/2   6d7s(1D)7p   2P*    3/2   0.000       26066.045     4.78e+07    D+            TW      M
3843.040    0.013     3843.040    0.013              26013.69   6600             6d7s2        2D     5/2   6d7s(3D)7p   2P*    3/2   2231.432    28245.12      1.58e+08    B             TW      M      R
3885.559    0.004     3885.559    0.004              25729.03   9000             6d7s2        2D     3/2   6d7s(3D)7p   2P*    1/2   0.000       25729.03      2.69e+08    B             TW      M      R
3929.520    0.004     3929.5221   0.0024    -0.002   25441.20   92               6d2(3F)7s    4F     3/2   6d2(3F)7p    4D*    5/2   9217.288    34658.472     5.e+06      E             TW      M
4003.790    0.013                                    24969.28   52                                                                                                                               M
4004.639    0.004     4004.639    0.003     0.000    24963.980  360              6d2(3F)7s    4F     7/2   6d2(3F)7p    4D*    7/2   10906.027   35870.009     1.1e+07     D+            TW      M
4015.220    0.013     4015.215    0.009     0.005    24898.20   370              6d2(3F)7s    4F     5/2   6d2(3P)7p    4P*    3/2   9863.589    34761.82                                        M      N
4031.948    0.004     4031.9510   0.0020    -0.003   24794.900  510              6d2(3F)7s    4F     5/2   6d2(3F)7p    4D*    5/2   9863.589    34658.472     3.96e+07    B             TW      M
4034.630    0.004     4034.6290   0.0021    0.001    24778.420  3500             6d7s2        2D     5/2   6d2(3F)7p    4G*    5/2   2231.432    27009.857                                       M
4063.100    0.004     4063.1064   0.0021    -0.006   24604.800  3700             6d7s2        2D     5/2   6d7s(1D)7p   2D*    5/2   2231.432    26836.194     1.24e+08    B             TW      M
4081.040    0.004     4081.037    0.003     0.003    24496.640  83               6d2(3F)7s    4F     5/2   6d2(1G)7p    2G*    7/2   9863.589    34360.247     4.e+06      E             TW      M
4087.759    0.004     4087.762    0.003     -0.003   24456.380  240              6d2(3F)7s    4F     3/2   6d2(3P)7p    4D*    3/2   9217.288    33673.650     3.0e+07     D+            TW      M
4113.769    0.004                                    24301.750  1100                                                                                                                             M      D
4139.650    0.013                                    24149.82   260       c                                                                                                                      M
4179.980    0.004     4179.977    0.003     0.003    23916.820  17000            6d7s2        2D     3/2   6d7s(1D)7p   2D*    3/2   0.000       23916.835     1.24e+08    B             TW      M
4183.119    0.004     4183.120    0.003     -0.001   23898.870  6400             6d7s2        2D     3/2   6d7s(3D)7p   2F*    5/2   0.000       23898.867     9.9e+07     B             TW      M
4184.170    0.004     4184.171    0.003     -0.001   23892.870  110              6d2(3F)7s    4F     5/2   6d2(3F)7p    2F*    7/2   9863.589    33756.455     6.e+06      E             TW      M
4186.050    0.010     4186.063    0.005     -0.013   23882.14   260              6d2(3F)7s    4F     7/2   6d2(3F)7p    4F*    9/2   10906.027   34788.09      7.e+06      D             TW      M
4194.399    0.004     4194.397    0.003     0.002    23834.600  5300             6d7s2        2D     5/2   6d7s(1D)7p   2P*    3/2   2231.432    26066.045     6.53e+07    B             TW      M
4198.721    0.004     4198.722    0.003     -0.002   23810.070  460              6d2(3F)7s    4F     5/2   6d2(3P)7p    4D*    3/2   9863.589    33673.650     2.0e+07     D+            TW      M
4201.920    0.004     4201.920    0.003     0.000    23791.940  440       c      6d2(3F)7s    4F     9/2   6d2(3F)7p    4D*    7/2   12078.067   35870.009     4.84e+07    B             TW      M
4205.700    0.013                                    23770.56   140                                                                                                                              M
4208.910    0.004     4208.907    0.003     0.003    23752.430  960              6d2(3F)7s    4F     7/2   6d2(3F)7p    4D*    5/2   10906.027   34658.472     5.33e+07    B             TW      M
4218.020    0.004     4218.020    0.003     0.000    23701.130  740              6d2(3F)7s    4F     3/2   6d2(3P)7p    2D*    3/2   9217.288    32918.416     1.8e+07     D             TW      M
4225.990    0.013     4225.990    0.013              23656.43   1000             6d2(3F)7s    4F     3/2   6d2(3F)7p    4D*    1/2   9217.288    32873.72      1.28e+08    B             TW      M      T
4234.610    0.013                                    23608.28   190       c                                                                                                                      M
4246.330    0.013                                    23543.12   270                                                                                                                              M
4246.780    0.013                                    23540.62   140                                                                                                                              M
4262.420    0.006     4262.425    0.003     -0.005   23454.25   460              6d2(3F)7s    4F     7/2   6d2(1G)7p    2G*    7/2   10906.027   34360.247     3.48e+07    B             TW      M
4266.940    0.013                                    23429.40   560                                                                                                                              M
4294.620    0.006     4294.621    0.003     -0.002   23278.40   160              6d2(3F)7s    4F     3/2   6d2(3F)7p    2F*    5/2   9217.288    32495.679     1.3e+07     D+            TW      M
4336.270    0.006     4336.267    0.003     0.003    23054.81   240              6d2(3F)7s    4F     5/2   6d2(3P)7p    2D*    3/2   9863.589    32918.416                                       M
4347.510    0.013                                    22995.21   160       c                                                                                                                      M
4375.069    0.010     4375.056    0.003     0.013    22850.36   320              6d2(3F)7s    4F     7/2   6d2(3F)7p    2F*    7/2   10906.027   33756.455                                       M
4384.529    0.010     4384.520    0.006     0.010    22801.06   4900      c      6d7s2        2D     3/2   6d7s(3D)7p   4P*    5/2   0.000       22801.11      1.9e+07     D+            TW      M
4396.710    0.006     4396.716    0.003     -0.005   22737.89   5800             6d7s2        2D     5/2   6d7s(3D)7p   2F*    7/2   2231.432    24969.294     7.37e+07    B             TW      M
4402.110    0.006     4402.106    0.005     0.004    22710.00   860              6d2(3F)7s    4F     9/2   6d2(3F)7p    4F*    9/2   12078.067   34788.09      2.98e+07    B             TW      M
4417.259    0.006     4417.264    0.004     -0.006   22632.12   220              6d2(3F)7s    4F     5/2   6d2(3F)7p    2F*    5/2   9863.589    32495.679     3.33e+07    B             TW      M
4420.420    0.013                                    22615.93   280                                                                                                                              M
4423.150    0.013                                    22601.98   300                                                                                                                              M
4426.851    0.006     4426.854    0.004     -0.004   22583.08   180              6d2(3F)7s    4F     3/2   5f7s2        2F*    5/2   9217.288    31800.350                                       M
4461.160    0.013                                    22409.41   170                                                                                                                              M
4462.730    0.006     4462.730    0.006              22401.52   6900             6d7s2        2D     5/2   6d7s(1D)7p   2F*    7/2   2231.432    24632.95      7.16e+07    B             TW      M
4471.811    0.006     4471.811    0.004     0.001    22356.03   850              6d2(3F)7s    4F     5/2   6d2(3F)7p    4F*    7/2   9863.589    32219.622     2.68e+07    B             TW      M
4486.630    0.006     4486.632    0.004     -0.002   22282.19   160              6d2(3F)7s    4F     9/2   6d2(1G)7p    2G*    7/2   12078.067   34360.247     6.e+06      E             TW      M
4487.599    0.006     4487.597    0.003     0.002    22277.38   450              6d2(3F)7s    4F     3/2   6d2(3F)7p    4F*    5/2   9217.288    31494.679     8.9e+06     D             TW      M
4552.180    0.006     4552.174    0.004     0.006    21961.34   1000      c      6d2(3F)7s    4F     7/2   6d2(1G)7p    2G*    9/2   10906.027   32867.395     3.18e+07    B             TW      M
4557.281    0.006     4557.281    0.004     0.000    21936.76   250              6d2(3F)7s    4F     5/2   5f7s2        2F*    5/2   9863.589    31800.350                                       M
4578.240    0.013                                    21836.34   510                                                                                                                              M
4610.100    0.006     4610.105    0.004     -0.006   21685.43   1100             6d7s2        2D     5/2   6d7s(1D)7p   2D*    3/2   2231.432    23916.835     2.4e+07     D+            TW      M
4611.590    0.006     4611.597    0.004     -0.007   21678.42   81               6d2(3F)7s    4F     9/2   6d2(3F)7p    2F*    7/2   12078.067   33756.455     2.12e+07    B             TW      M
4613.930    0.006     4613.929    0.004     0.001    21667.43   4000             6d7s2        2D     5/2   6d7s(3D)7p   2F*    5/2   2231.432    23898.867     1.2e+07     D+            TW      M
4621.690    0.006     4621.681    0.003     0.009    21631.05   710              6d2(3F)7s    4F     5/2   6d2(3F)7p    4F*    5/2   9863.589    31494.679     1.5e+07     D+            TW      M
4682.160    0.006                                    21351.69   1300      c                                                                                                                      M      D
4690.521    0.006     4690.528    0.004     -0.008   21313.63   960              6d2(3F)7s    4F     7/2   6d2(3F)7p    4F*    7/2   10906.027   32219.622     2.68e+07    B             TW      M
4693.290    0.013                                    21301.05   240                                                                                                                              M
4705.782    0.006     4705.782    0.006              21244.51   2200      c      6d2(3F)7s    4F     9/2   6d2(3F)7p    4G*    11/2  12078.067   33322.58      8.43e+07    B             TW      M      R,T
4707.970    0.013                                    21234.64   1200      c                                                                                                                      M
4716.581    0.006     4716.581    0.004     0.000    21195.87   6900             6d7s2        2D     3/2   6d7s(1D)7p   2F*    5/2   0.000       21195.870     3.18e+07    B             TW      M
                      4720.274    0.006                            m             6d2(3F)7s    4F     3/2   6d2(3F)7p    4F*    3/2   9217.288    30396.575     4.03e+07    B             TW             M
4776.770    0.013                                    20928.80   440       c                                                                                                                      M
4786.960    0.013     4786.964    0.011     -0.004   20884.25   320       c      6d2(3P)7s    4P     5/2   6d2(3P)7p    4P*    3/2   13877.59    34761.82      5.84e+07    B             TW      M      N
4808.811    0.006     4808.816    0.005     -0.005   20789.35   530              6d2(3F)7s    4F     9/2   6d2(1G)7p    2G*    9/2   12078.067   32867.395     3.00e+07    B             TW      M
4825.880    0.013                                    20715.82   1000                                                                                                                             M
4855.681    0.006     4855.688    0.004     -0.007   20588.68   1400      c      6d2(3F)7s    4F     7/2   6d2(3F)7p    4F*    5/2   10906.027   31494.679     4.03e+07    B             TW      M
4860.160    0.010     4860.167    0.008     -0.008   20569.71   5500      c      6d7s2        2D     5/2   6d7s(3D)7p   4P*    5/2   2231.432    22801.11      2.65e+07    B             TW      M
4868.870    0.020     4868.852    0.006     0.018    20532.91   890              6d2(3F)7s    4F     5/2   6d2(3F)7p    4F*    3/2   9863.589    30396.575     3.32e+07    B             TW      M
4963.481    0.006     4963.475    0.004     0.006    20141.530  590       c      6d2(3F)7s    4F     9/2   6d2(3F)7p    4F*    7/2   12078.067   32219.622     2.86e+07    B             TW      M
5061.560    0.013                                    19751.25   260                                                                                                                              M
5064.650    0.013     5064.645    0.008     0.005    19739.20   300              6d7s(3D)7p   4F*    3/2   6d7s(3D)8s   4D     5/2   13712.902   33452.12                                        M      N
5105.830    0.013     5105.847    0.009     -0.017   19580.00   1300      c      6d2(3F)7s    4F     7/2   6d2(3F)7p    4G*    9/2   10906.027   30485.96      4.12e+07    B             TW      M      N
5228.310    0.013     5228.310    0.013              19121.32   1300             6d7s2        2D     3/2   6d7s(3D)7p   4D*    5/2   0.000       19121.32      2.7e+06     E             TW      M      T
5258.240    0.006     5258.248    0.004     -0.008   19012.480  8100      c      6d7s2        2D     3/2   6d7s(3D)7p   2D*    3/2   0.000       19012.450     2.56e+07    B             TW      M
5261.450    0.013     5261.450    0.013              19000.88   790       c      6d7s2        2D     5/2   6d7s(3D)7p   4D*    7/2   2231.432    21232.31      1.3e+06     E             TW      M      T
5264.480    0.013     5264.480    0.013              18989.94   890              7s27p        2P*    1/2   7s28s        2S     1/2   7477.36     26467.30      3.7e+07     D+            TW      M      T
5271.560    0.006     5271.560    0.005     -0.001   18964.440  3800             6d7s2        2D     5/2   6d7s(1D)7p   2F*    5/2   2231.432    21195.870     8.4e+06     D+            TW      M
5344.740    0.006     5344.738    0.004     0.002    18704.780  1700             6d2(3F)7s    4F     5/2   6d2(3F)7p    4G*    7/2   9863.589    28568.376     3.47e+07    B             TW      M
5369.630    0.013     5369.627    0.012     0.003    18618.08   220              6d2(3P)7s    4P     5/2   6d2(3F)7p    2F*    5/2   13877.59    32495.679     1.68e+07    B             TW      M      N
5424.440    0.013                                    18429.96   190       cl                                                                                                                     M
5430.960    0.013     5430.943    0.010     0.017    18407.83   500       cs     6d2(3F)7s    4F     9/2   6d2(3F)7p    4G*    9/2   12078.067   30485.96      1.84e+07    B             TW      M      N
5569.261    0.006     5569.264    0.004     -0.003   17950.720  3100      c      6d7s2        2D     3/2   6d7s(3D)7p   2D*    5/2   0.000       17950.709     3.1e+06     E             D       M
5610.900    0.013     5610.884    0.009     0.016    17817.51   150       c      6d7s(3D)7p   4F*    3/2   7s27d        2D     3/2   13712.902   31530.46      6.6e+06     D             TW      M      N
5618.770    0.006     5618.764    0.004     0.006    17792.550  560              6d2(3F)7s    4F     3/2   6d2(3F)7p    4G*    5/2   9217.288    27009.857     3.67e+07    B             TW      M
5636.600    0.006     5636.601    0.004     -0.002   17736.270  1400      c      6d7s2        2D     3/2   6d7s(3D)7p   4D*    3/2   0.000       17736.265     4.e+06      E             TW      M
5660.190    0.006     5660.190    0.005     0.000    17662.350  530       c      6d2(3F)7s    4F     7/2   6d2(3F)7p    4G*    7/2   10906.027   28568.376     1.45e+07    B             TW      M
5674.149    0.006     5674.147    0.004     0.002    17618.900  850       cl     6d2(3F)7s    4F     3/2   6d7s(1D)7p   2D*    5/2   9217.288    26836.194                                       M
5812.440    0.006     5812.440    0.006              17199.710  470       D      6d7s2        2D     3/2   6d7s(3D)7p   4D*    1/2   0.000       17199.710     2.0e+06     D+            D       M
5830.549    0.006     5830.557    0.004     -0.007   17146.290  150              6d2(3F)7s    4F     5/2   6d2(3F)7p    4G*    5/2   9863.589    27009.857     1.13e+07    C             TW      M
5952.860    0.013                                    16794.00   110       c                                                                                                                      M
5957.470    0.006     5957.464    0.005     0.006    16781.000  200       c      6d7s2        2D     5/2   6d7s(3D)7p   2D*    3/2   2231.432    19012.450                                       M
6026.140    0.013     6026.151    0.010     -0.011   16589.78   110       c      6d7s(3D)7p   4F*    5/2   7s27d        2D     3/2   14940.714   31530.46                                        M      N
6109.980    0.013                                    16362.14   65        c                                                                                                                      M
6154.330    0.013     6154.332    0.010     -0.002   16244.23   150       c      6d7s(3D)7p   4F*    7/2   6d7s(3D)8s   4D     7/2   17683.869   33928.090     1.14e+07    B             TW      M      N
6170.180    0.020     6170.196    0.007     -0.017   16202.50   68        c      6d2(3F)7s    4F     5/2   6d7s(1D)7p   2P*    3/2   9863.589    26066.045     1.6e+06     E             TW      M
6257.120    0.013     6257.117    0.010     0.003    15977.37   60        c      6d7s(3D)7p   2D*    5/2   6d7s(3D)8s   4D     7/2   17950.709   33928.090     9.99e+06    B             TW      M      N
6275.669    0.006     6275.662    0.005     0.007    15930.150  140       cs     6d2(3F)7s    4F     7/2   6d7s(1D)7p   2D*    5/2   10906.027   26836.194     9.e+05      E             TW      M
6340.100    0.013     6340.104    0.011     -0.004   15768.26   200       cs     6d7s(3D)7p   4F*    7/2   6d7s(3D)8s   4D     5/2   17683.869   33452.12      1.52e+07    B             TW      M      N
6359.860    0.006     6359.857    0.005     0.003    15719.270  4800      c      6d7s2        2D     5/2   6d7s(3D)7p   2D*    5/2   2231.432    17950.709     7.6e+06     C             D       M
6447.821    0.006     6447.820    0.005     0.001    15504.830  480       c      6d7s2        2D     5/2   6d7s(3D)7p   4D*    3/2   2231.432    17736.265     8.e+05      E             TW      M
6469.682    0.006     6469.683    0.006     -0.002   15452.441  730       cl     6d7s2        2D     5/2   6d7s(3D)7p   4F*    7/2   2231.432    17683.869     1.2e+06     D+            D       M
6618.190    0.006     6618.188    0.006     0.002    15105.700  210              6d2(3F)7s    4F     5/2   6d7s(3D)7p   2F*    7/2   9863.589    24969.294                                       M
6691.270    0.006     6691.273    0.004     -0.003   14940.720  5000      cl     6d7s2        2D     3/2   6d7s(3D)7p   4F*    5/2   0.000       14940.714     3.8e+06     D+            TW      M
7290.396    0.006     7290.394    0.006     0.002    13712.898  2400      c      6d7s2        2D     3/2   6d7s(3D)7p   4F*    3/2   0.000       13712.902     2.38e+06    B+            Dn,Z    Z,M
7866.102    0.006     7866.101    0.005     0.001    12709.281  970       cl     6d7s2        2D     5/2   6d7s(3D)7p   4F*    5/2   2231.432    14940.714     1.56e+06    C+            D       M
8143.345    0.013     8143.345    0.013              12276.591  250              6d7s2        2D     3/2   7s27p        2P*    3/2   0.000       12276.591     2.8e+05     C             Dn,Z    Z
8707.29               8707.295    0.010                         170       :      6d7s2        2D     5/2   6d7s(3D)7p   4F*    3/2   2231.432    13712.902     1.7e+05     C             Dn,Z    Z
9952.32               9952.315    0.021                         2800      :      6d7s2        2D     5/2   7s27p        2P*    3/2   2231.432    12276.591     3.64e+06    B+            Dn,Z    Z
                      10135.519   0.012                                          6d7s2        2D     3/2   6d2(3F)7s    4F     5/2   0.000       9863.589      9.e-02      D     M1+E2   TW
                      10152.971   0.018                                          6d7s2        2D     5/2   6d2(3F)7s    4F     9/2   2231.432    12078.067     2.7e-02     E     E2      TW
                      11524.761   0.018                                          6d7s2        2D     5/2   6d2(3F)7s    4F     7/2   2231.432    10906.027     3.3e-02     D+    M1+E2   TW
                      13098.873   0.019                                          6d7s2        2D     5/2   6d2(3F)7s    4F     5/2   2231.432    9863.589      5.3e-03     C     M1+E2   TW
13370.05    0.07      13370.05    0.07               7477.36    1500             6d7s2        2D     3/2   7s27p        2P*    1/2   0.000       7477.36       1.497e+06   A+            Z       Z
                      44814.27    0.16                                           6d7s2        2D     3/2   6d7s2        2D     5/2   0.000       2231.432      1.204e-01   AA    M1      TW
                      85321.3     1.1                                            6d2(3F)7s    4F     7/2   6d2(3F)7s    4F     9/2   10906.027   12078.067     4.11e-02    A+    M1      TW
                      95929.0     1.1                                            6d2(3F)7s    4F     5/2   6d2(3F)7s    4F     7/2   9863.589    10906.027     4.53e-02    A+    M1      TW
                      154727      3                                              6d2(3F)7s    4F     3/2   6d2(3F)7s    4F     5/2   9217.288    9863.589      1.071e-02   A+    M1      TW
                                                                
