# Supplementary material for: Update of Atomic Data for the First Three Spectra of Actinium
Source: Atoms. Author manuscript; Available in PMC 2023 Aug 7. (PMC10405742; doi:10.3390/atoms10020042)
Supplement: machine-readable_tables [file NIHMS1914401-supplement-machine-readable_tables.zip › TableS2.txt]

Title: Update of Atomic Data for the First Three Spectra of Actinium
Authors: Kramida, A.
Table S2: Energy levels of Ac I
================================================================================
Byte-by-byte Description of file: TableS2.txt
---------------------------------------------------------------------------------
   Bytes Format Units    Label    Explanations
---------------------------------------------------------------------------------
   1-  9 F9.3   cm-1     Ee       ? Experimental Energy
  11- 15 F5.3   cm-1     uEe      ? Uncertainty of Ee 
  17- 31 A15    ---      Conf       Configuration Label
  33- 35 A3     ---      Term       Term Label
  39- 42 A4     ---      J        ? Total Angular Momentum Quantum Number
  44- 45 I2     %        Perc1    ? Percentage of Conf and Term in Composition
  50- 51 I2     %        Perc2    ? Percentage of Conf2 and Term2 in Composition
  56- 65 A10    ---      Conf2    ? Second Configuration Label
  67- 69 A3     ---      Term2    ? Second Term Label
  73- 77 I5     ---      Ec1      ? Calculated Energy from This Work (1)
  79- 83 I5     ---      Ec2      ? Calculated Energies from Dzuba et al. [3]
  85- 90 F6.3   ---      g1       ? Calculated Lande Factor (2)
  92- 97 F6.4   ---      g2       ? Calculated Lande Factor (2)
  99-106 E8.2   ns       tau1     ? Radiative Lifetime from This Work (3)
 108-111 F4.1   %        u%tau1   ? Percentage Uncertainty of tau1
 115-117 I3     ns       tau2     ? Radiative Lifetime from Other Work (3)
 120-122 F3.1   %        u%tau2   ? Percentage Uncertainty of tau2
 127-127 A1     ---      Ref_tau2 ? Reference for tau2 (4)
 136-141 A6     ---      Ref_Ee   ? Reference for Ee (5)
 143-145 A3     ---      Notes    ? Comments (6)
---------------------------------------------------------------------------------
The question mark in Explanations means that some values are blank.
Note (1): In this work, the energies were calculated in a least-squares fit with 
          Cowan's codes [12,13]. In the fitting, the calculated energies of Dzuba 
          et al. [3] were used as "experimental" ones, where no experimental 
          values are available.
Note (2): Lande g_J-factors (dimensionless) calculated in this work (g1) and in 
          Ref. [3] (g2).
Note (3): Radiative lifetimes calculated in this work and those calculated or 
          measured in other works. Exponential notation is used in some of the 
          tau1 values (e.g., "8.30e+09" means "8.30 times 10^9"). For references 
          to other works, see column Ref_tau2.
Note (4): Code for lifetime references:
          D - Dzuba et al. [3] (theoretical); 
          Z - Zhang et al. [2] (experimental). 
Note (5): All Ee values are from the present work. The level values have been  
          determined in the least-squares level optimization procedure (see the 
          text). The ionization limit value is also from the present work. 
          The references given in the column Ref_Ee are to the works where the 
          level was previously determined experimentally. Code for references:
          F  - Ferrer et al. [22]; 
          M  - Meggers et al. [9]; 
          Z  - Zhang et al. [2]; 
          R  - Rossnagel et al. [26]; 
          TW - this work.
Note (6): Code for Notes:
          J - the J-value (of Meggers et al. [9]) has been revised; 
          N - a level newly identified in this work; 
          R - revised identification; 
          T - a new tentative identification of this work.
--------------------------------------------------------------------------------
Ee        uEe   Conf            Term  J    Perc1 Perc2 Conf2      Term2 Ec1   Ec2   g1     g2     tau1     u%tau1 tau2 u%tau2 Ref_tau2 Ref_Ee Notes
0.000     0.000 6d7s2           2D    3/2  94                           87    0     0.799  0.8001 0        0                           M
2231.432  0.008 6d7s2           2D    5/2  93                           2157  2339  1.200  1.2002 8.30e+09 1.0                         TW,M
7477.36   0.04  7s27p           2P*   1/2  90    6     6d7s(3D)7p 2P*   7422  7565  0.664  0.6626 690      10     668  1.6    Z        Z
9217.288  0.013 6d2(3F)7s       4F    3/2  93    5     6d2(1D)7s  2D    8766  8989  0.425  0.4088 1.0e+07  50                          TW,M
9863.589  0.012 6d2(3F)7s       4F    5/2  91                           9659  9288  1.036  1.0298 9.7e+09  38                          TW,M
10906.027 0.014 6d2(3F)7s       4F    7/2  98                           11111 9974  1.235  1.2333 1.27e+10 11                          TW,M
12078.067 0.019 6d2(3F)7s       4F    9/2  93    6     6d2(1G)7s  2G    12564 11726 1.320  1.3143 1.5e+10  24                          TW,M
12276.591 0.020 7s27p           2P*   3/2  84    10    6d7s(3D)7p 2P*   12443 12345 1.334  1.3332 280      10     255  3      Z        Z
                6d2(3P)7s       4P    1/2  91    6     6d2(1S)7s  2S    12404 12583 2.601  2.6295 2.7e+05  160
                6d2(3P)7s       4P    3/2  92    5     6d2(1D)7s  2D    13361 12847 1.676  1.6841 4.5e+05  210
13712.902 0.012 6d7s(3D)7p      4F*   3/2  84    10    6d7s(3D)7p 2D*   13941 13958 0.465  0.4778 300      10     352  3      Z        TW,M,Z
13877.59  0.04  6d2(3P)7s       4P    5/2  59    28    6d2(1D)7s  2D    13342 13301 1.418  1.4320 1.0e+07  25                          TW     N
14940.714 0.009 6d7s(3D)7p      4F*   5/2  73    11    6d7s(3D)7p 2D*   15062 15141 1.063  1.0722 179      10     199  10     D        TW,M
                6d2(1D)7s       2D    3/2  63    16    6d2(3P)7s  2P    15095 14985 0.932  0.9489 1.3e+04  28
                6d2(3F)7s       2F    5/2  58    24    6d2(3P)7s  4P    15379 14810 1.077  0.9302 1.4e+06  70
                6d2(1G)7s       2G    7/2  79    16    6d2(3F)7s  2F    16094 15746 0.931  0.9832 7.1e+07  90
                6d2(3P)7s       2P    1/2  74    18    6d3        2P    16587 16345 0.776  0.7371 1.09e+04 60
                6d2(1G)7s       2G    9/2  88    6     6d2(3F)7s  4F    16774 17198 1.126  1.1305 2.2e+08  37
                6d2(1D)7s       2D    5/2  48    29    6d2(3F)7s  2F    17113 17329 1.156  1.2931 6.3e+04  23
17199.710 0.018 6d7s(3D)7p      4D*   1/2  87    6     6d7s(3D)7p 2P*   16766 17049 0.137  0.0698 112      20     139  10     D        TW,M
17683.869 0.015 6d7s(3D)7p      4F*   7/2  87    8     6d7s(3D)7p 4D*   17455 17715 1.250  1.2502 310      20     390  10     D        TW,M
17736.265 0.013 6d7s(3D)7p      4D*   3/2  76    12    6d7s(3D)7p 4P*   17462 17612 1.258  1.1984 109      20     142  10     D        TW,M
17950.709 0.013 6d7s(3D)7p      2D*   5/2  28    29    6d7s(3D)7p 4P*   18076 18108 1.327  1.2684 81       10     83   10     D        TW,M
                6d2(3P)7s       2P    3/2  60    18    6d3        2P    18435 18980 1.236  1.2225 2.7e+04  70
                6d2(3F)7s       2F    7/2  75    15    6d2(1G)7s  2G    18507 18606 1.104  1.0530 5.9e+05  50
19012.450 0.020 6d7s(3D)7p      2D*   3/2  44    23    6d7s(1D)7p 2D*   19060 18961 0.844  0.8590 38       10                          TW,M
19121.32  0.05  6d7s(3D)7p      4D*   5/2  64    14    6d7s(3D)7p 4F*   19083 18747 1.282  1.3137 140      26     144  10     D        TW     T
                6d7s(3D)7p      4F*   9/2  98                           20372 20640 1.334  1.3333 570      10
                6d7s(3D)7p      4P*   1/2  92    5     6d7s(3D)7p 4D*   20668 20669 2.520  2.5826 260      14
                6d7s(3D)7p      4P*   3/2  68    14    6d7s(3D)7p 4D*   20864 20877 1.554  1.5966 218      10
21195.870 0.018 6d7s(1D)7p      2F*   5/2  41    29    6d7s(3D)7p 4P*   21313 21170 1.129  1.0394 23       10                          TW,M
21232.31  0.05  6d7s(3D)7p      4D*   7/2  81    9     6d7s(3D)7p 4F*   20537 20288 1.391  1.3858 160      10                          TW     T
                6d2(1S)7s       2S    1/2  81    5     6d2(3P)7s  4P    22088 21918 1.962  1.9806 8.e+04   2300
22801.11  0.04  6d7s(3D)7p      4P*   5/2  37    20    6d7s(3D)7p 2D*   22675 22281 1.256  1.2640 21.4     10                          TW,M,F J
                6d3             4F    3/2  91                           23037 23485 0.430  0.4253 5000     500
23898.867 0.018 6d7s(3D)7p      2F*   5/2  64    13    6d7s(1D)7p 2D*   24701 23379 0.949  0.9769 7.8      10                          TW,M
23916.835 0.023 6d7s(1D)7p      2D*   3/2  31    29    6d7s(3D)7p 2D*   23538 23828 0.945  0.8534 7.0      10                          TW,M   J
                6d3             4F    5/2  96                           23921 23657 1.033  1.0359 5800     22
24632.95  0.03  6d7s(1D)7p      2F*   7/2  66    19    6d2(1D)7p  2F*   25113 24015 1.144  1.1600 12.4     10                          TW,M
                6d3             4F    7/2  95                           24854 24692 1.227  1.2114 8300     19
24969.294 0.017 6d7s(3D)7p      2F*   7/2  77    8     6d7s(3D)7p 4D*   25684 24532 1.168  1.1513 11.2     10                          TW,M
                6d3             4F    9/2  86    11    6d3        2G    25703 25738 1.302  1.2375 1.40e+04 16
25729.03  0.03  6d7s(3D)7p      2P*   1/2  57    16    6d7s(1D)7p 2P*   24973 25421 0.660  0.6628 4.0      10                          TW,M
26066.045 0.018 6d7s(1D)7p      2P*   3/2  51    17    6d2(1D)7p  2P*   26068 26235 1.211  1.2932 8.3      10                          TW,M
26467.30  0.06  7s28s           2S    1/2  91                           27093 27097 2.009  2.0134 13.4     10                          TW     T
26836.194 0.014 6d7s(1D)7p      2D*   5/2  31    16    6d7s(3D)7p 2F*   27023 26595 1.105  1.0389 7.4      10                          TW,M
27009.857 0.015 6d2(3F)7p       4G*   5/2  88                           27743 27029 0.607  0.7184 14.8     10                          TW,M   J
                6d3             4P    3/2  73    7     6d3        2P    27353 27634 1.570  1.5303 1500     34
                6d3             4P    1/2  90                           27396 27353 2.564  2.4696 560      35
                6d7s(1D)7p      2P*   1/2  61    19    6d7s(3D)7p 2P*   27649 28156 0.682  0.6878 47       10
28245.12  0.09  6d7s(3D)7p      2P*   3/2  67    7     7s27p      2P*   27733 28169 1.314  1.3212 6.2      10                          TW,M   N
                6d3             2G    7/2  88                           28296 28000 0.905  0.9210 3.2e+04  120
                6d3             4P    5/2  89                           28309 28201 1.570  1.5024 1600     19
                6d3             2H    9/2  55    32    6d3        2G    28372 28402 1.020  1.0156 6.7e+04  80
28568.376 0.018 6d2(3F)7p       4G*   7/2  89                           29012 27966 0.999  0.9936 16.0     10                          TW,M
                6d3             2D2   3/2  41    19    6d3        2D1   29206 28793 0.981  1.0036 1100     50
                6d3             2H    11/2 99                           30161       1.091         1.2e+07  6000
30396.575 0.031 6d2(3F)7p       4F*   3/2  76    9     6d2(3F)7p  2D*   30425 30803 0.518  0.4273 9.2      10                          TW,M
30485.96  0.05  6d2(3F)7p       4G*   9/2  84    7     6d2(3F)7p  4F*   30442 29651 1.175  1.1646 17.1     10                          TW     N
                6d3             2D2   5/2  66    14    6d3        2D1   30608 30787 1.213  1.2283 1200     24
                6d3             2G    9/2  50    42    6d3        2H    30664       1.033         4.0e+04  80
                7s7p2           4P    1/2  90                           30682 30727 2.608  2.5566 27       10
31240.17  0.11  5f7s2           2F*   7/2  94                           31532 31366 1.143  1.1238 26       10                          TW     N
                6d3             2P    1/2  68    15    6d2(3P)7s  2P    31354       0.790         330      36
31494.679 0.020 6d2(3F)7p       4F*   5/2  63    11    6d2(3F)7p  4D*   31284 31333 1.085  1.0242 10.0     10                          TW,M
31530.46  0.04  7s27d           2D    3/2  46    28    6d7s(3D)8s 2D    31458 31558 0.890  0.9099 16.9     10                          TW     N
                6d7s(3D)8s      4D    1/2  99                           31604       -0.002        15.6     10
31800.350 0.018 5f7s2           2F*   5/2  92                           31475 29063 0.860  0.8621 19.6     10                          TW,M
                7s27d           2D    5/2  55    18    6d7s(3D)8s 2D    31889 31874 1.228  1.1915 23.0     10
                6d7s(3D)8s      4D    3/2  75    17    7s27d      2D    32012 31937 1.113  1.1587 16.0     10
                6d2(3P)7p       2S*   1/2  54    18    6d2(3P)7p  4D*   32188 32747 1.619  1.5230 13.1     10
32219.622 0.021 6d2(3F)7p       4F*   7/2  66    11    6d2(3F)7p  4D*   32335       1.195         10.6     10                          TW,M
32495.679 0.019 6d2(3F)7p       2F*   5/2  18    22    6d2(3F)7p  4F*   32213 32934 1.024  1.0626 9.6      10                          TW,M   J
                7s7p2           4P    3/2  94                           32602 32495 1.723  1.6364 29       10
                7s28p           2P*   1/2  54    27    6d2(3P)7p  4D*   32622       0.697         21.4     10
                6d2(3P)7p       4D*   1/2  45    37    7s28p      2P*   32662       0.549         16.8     10
32867.395 0.026 6d2(1G)7p       2G*   9/2  21    33    6d2(3F)7p  4F*   32904 32166 1.176  1.1172 12.9     10                          TW,M
32873.72  0.07  6d2(3F)7p       4D*   1/2  93                           33931       0.027         6.1      10                          TW     T
                6d3             2P    3/2  57    12    6d2(3P)7s  2P    32911 33365 1.254  0.9511 138      15
32918.416 0.018 6d2(3P)7p       2D*   3/2  20    38    6d2(3P)7p  4D*   32610 32697 0.997  0.9900 11.2     10                          TW,M
                6d3             2F    5/2  75    5     6d3        2D2   33025 32902 0.912  1.0395 340      13
                6d3             2F    7/2  88                           33188       1.139         1600     19
33322.58  0.03  6d2(3F)7p       4G*   11/2 98                           32603       1.271         13.9     10                          TW,M   R,T
33452.12  0.03  6d7s(3D)8s      4D    5/2  68    22    7s27d      2D    32618 32611 1.317  1.3124 18.6     10                          TW     N
                7s28p           2P*   3/2  62    13    6d2(3F)7p  4D*   33617 33551 1.251  1.3310 14.4     10
33673.650 0.017 6d2(3P)7p       4D*   3/2  26    28    7s28p      2P*   33557 33506 1.147  1.1784 9.5      10                          TW,M
33756.455 0.021 6d2(3F)7p       2F*   7/2  25    29    6d2(3F)7p  4D*   33323       1.137         13.4     10                          TW,M
                6d2(3P)7p       2D*   5/2  12    35    6d2(3P)7p  4D*   33865 33635 1.184  1.0619 12.6     10
33928.090 0.026 6d7s(3D)8s      4D    7/2  98                           34060       1.429         16.9     10                          TW     N
                6d7s(3D)8s      2D    3/2  58    27    7s27d      2D    34237 34409 0.816  1.0191 28       10
34360.247 0.019 6d2(1G)7p       2G*   7/2  27    25    6d2(3F)7p  4F*   34075       1.093         10.0     10                          TW,M
                7s7p2           4P    5/2  85    8     7s7p2      2D    34448 34514 1.558  1.4652 24.2     10
                6d2(3F)7p       4D*   3/2  35    22    6d2(3P)7p  4D*   34560 34208 1.190  1.0352 8.3      10
34658.472 0.017 6d2(3F)7p       4D*   5/2  59    10    6d2(3F)7p  2F*   34383 34290 1.203  1.3224 7.4      10                          TW,M
34761.82  0.06  6d2(3P)7p       4P*   3/2  35    28    6d2(3P)7p  4S*   34894       1.574         9.4      10                          TW     N
34788.09  0.04  6d2(3F)7p       4F*   9/2  46    38    6d2(1G)7p  2H*   34450       1.133         15.2     10                          TW,M
                6d7s(3D)8s      2D    5/2  53    12    7s27d      2D    35235 35290 1.210  1.2158 28       10
                6d2(3P)7p       4D*   5/2  50    14    6d2(3P)7p  2D*   35667 35115 1.280  1.3015 10.2     10
                6d2(1D)7p       2D*   3/2  29    18    6d2(1D)7p  2P*   35869 35461 1.084  1.1724 13.8     10
35870.009 0.022 6d2(3F)7p       4D*   7/2  32    24    6d2(3F)7p  2F*   35313       1.249         8.1      10                          TW,M   J
                6d7s(3D)7d      4G    5/2  62    21    6d7s(3D)7d 2F    36102 36150 0.723  0.6868 19.0     10
                6d7s(3D)7d      4D    1/2  76    17    6d7s(3D)7d 2P    36248       0.171         17.7     10
                6d7s(1D)8s      2D    3/2  32    13    6d2(1D)8s  2D    36322 36218 0.850  0.8778 20.9     10
43394.52  0.10  Ac II (7s2 1S0) Limit                                                                                                  TW,R
