# Supplementary material for: Update of Atomic Data for the First Three Spectra of Actinium
Source: Atoms. Author manuscript; Available in PMC 2023 Aug 7. (PMC10405742; doi:10.3390/atoms10020042)
Supplement: machine-readable_tables [file NIHMS1914401-supplement-machine-readable_tables.zip › TableS3.txt]

Title: Update of Atomic Data for the First Three Spectra of Actinium
Authors: Kramida, A.
Table S3: Parameters of the least-squares fit for Ac I
================================================================================
Byte-by-byte Description of file: TableS3.txt
--------------------------------------------------------------------------------
   Bytes Format Units    Label     Explanations
--------------------------------------------------------------------------------
   1-  1 A1     ---      Parity      Level Parity: e - even; o - odd
  10- 15 A6     ---      Conf        Configuration     
  18- 23 A6     ---      Conf2     ? Interacting Configuration (1)
  26- 39 A14    ---      Parameter   Parameter Name
  43- 50 F8.1   cm-1     LSF         LSF Value of the Parameter (2)
  53- 57 A5     cm-1     Std         Uncertainty of the LSF Value (3)
  63- 64 I2     ---      Gr        ? Linked Group Number (4)
  71- 78 F8.1   cm-1     HFR         HFR Value of the Parameter (5)
  81- 86 F6.4   ---      LSF/HFR   ? Ratio of the LSF and HFR Values (6)
---------------------------------------------------------------------------------
The question mark in Explanations means that some values are blank.
Note (1): Blank for parameters of intra-confiruration interactions.
Note (2): Parameter values determined in the least-squares-fitted (LSF) 
          pseudo-relativistic Hartree-Fock (HFR) calculation.
Note (3): Standard deviation of the fitted parameter. Parameters that were not 
          varied in the fit are marked as "fixed."
Note (4): Parameters in each numbered group were linked together with their ratio 
          fixed at the HFR level.
Note (5): Parameter values determined in the ab initio pseudo-relativistic 
          Hartree-Fock (HFR) calculation.
Note (6): Blank for parameters having zero HFR value.
--------------------------------------------------------------------------------
Parity   Conf    Conf2   Parameter        LSF       Std       Gr      HFR       LSF/HFR
e        6d7s2           Eav              3646.1    268               0.0
e        6d7s2           zeta(6d)         855.0     126       6       1171.2    0.7300
e        6d7s7d          Eav              40623.1   459               33548.7   1.2109
e        6d7s7d          zeta(6d)         991.7     146       6       1358.5    0.7300
e        6d7s7d          zeta(7d)         63.6      9         6       87.1      0.7302
e        6d7s7d          F1(6d,7d)        0.0       fixed             0.0
e        6d7s7d          F2(6d,7d)        2499.6    fixed             3570.9    0.7000
e        6d7s7d          F3(6d,7d)        0.0       fixed             0.0
e        6d7s7d          F4(6d,7d)        1079.6    fixed             1542.3    0.7000
e        6d7s7d          G2(6d,7s)        13953.6   fixed             19933.7   0.7000
e        6d7s7d          G0(6d,7d)        1370.7    fixed             1958.1    0.7000
e        6d7s7d          G1(6d,7d)        0.0       fixed             0.0
e        6d7s7d          G2(6d,7d)        1032.5    fixed             1475.0    0.7000
e        6d7s7d          G3(6d,7d)        0.0       fixed             0.0
e        6d7s7d          G4(6d,7d)        760.4     fixed             1086.3    0.7000
e        6d7s7d          G2(7s,7d)        532.5     fixed             760.7     0.7000
e        6d7s8s          Eav              35424.0   193               28478.7   1.2439
e        6d7s8s          zeta(6d)         983.7     145       6       1347.5    0.7300
e        6d7s8s          G2(6d,7s)        14164.0   fixed             20234.3   0.7000
e        6d7s8s          G2(6d,8s)        943.5     fixed             1347.9    0.7000
e        6d7s8s          G0(7s,8s)        820.0     fixed             1171.4    0.7000
e        6d7s5g          Eav              48360.1   fixed             40379.9   1.1976
e        6d7s5g          zeta(6d)         1000.2    147       6       1370.1    0.7300
e        6d7s5g          zeta(5g)         0.0       fixed             0.0       1.0000
e        6d7s5g          F1(6d,5g)        0.0       fixed             0.0
e        6d7s5g          F2(6d,5g)        172.0     fixed             245.7     0.7000
e        6d7s5g          F3(6d,5g)        0.0       fixed             0.0
e        6d7s5g          F4(6d,5g)        13.6      fixed             19.4      0.7000
e        6d7s5g          G2(6d,7s)        14087.2   fixed             20124.6   0.7000
e        6d7s5g          G2(6d,5g)        1.4       fixed             2.0       0.7000
e        6d7s5g          G3(6d,5g)        0.0       fixed             0.0
e        6d7s5g          G4(6d,5g)        0.9       fixed             1.3       0.7001
e        6d7s5g          G5(6d,5g)        0.0       fixed             0.0
e        6d7s5g          G6(6d,5g)        0.7       fixed             1.0       0.6998
e        6d7s5g          G4(7s,5g)        3.0       fixed             4.3       0.7000
e        6d7p2           Eav              47024.0   fixed             40930.3   1.1489
e        6d7p2           F2(7p,7p)        12688.4   fixed             18126.3   0.7000
e        6d7p2           alpha(7p)        0.0       fixed             0.0
e        6d7p2           zeta(6d)         1006.3    148       6       1378.5    0.7300
e        6d7p2           zeta(7p)         2220.8    302       7       2221.0    0.9999
e        6d7p2           F1(6d,7p)        0.0       fixed             0.0
e        6d7p2           F2(6d,7p)        10121.8   fixed             14459.7   0.7000
e        6d7p2           G1(6d,7p)        6508.1    fixed             9297.3    0.7000
e        6d7p2           G2(6d,7p)        0.0       fixed             0.0
e        6d7p2           G3(6d,7p)        4654.3    fixed             6649.0    0.7000
e        6d7p8p          Eav              62994.9   fixed             58901.2   1.0695
e        6d7p8p          zeta(6d)         1054.1    155       6       1444.0    0.7300
e        6d7p8p          zeta(7p)         3048.3    415       7       3048.6    0.9999
e        6d7p8p          zeta(8p)         482.5     66        7       482.5     1.0000
e        6d7p8p          F1(6d,7p)        0.0       fixed             0.0
e        6d7p8p          F2(6d,7p)        11754.4   fixed             16792.0   0.7000
e        6d7p8p          F1(6d,8p)        0.0       fixed             0.0
e        6d7p8p          F2(6d,8p)        2078.3    fixed             2969.0    0.7000
e        6d7p8p          F1(7p,8p)        0.0       fixed             0.0
e        6d7p8p          F2(7p,8p)        3428.9    fixed             4898.4    0.7000
e        6d7p8p          G1(6d,7p)        7450.3    fixed             10643.3   0.7000
e        6d7p8p          G2(6d,7p)        0.0       fixed             0.0
e        6d7p8p          G3(6d,7p)        5487.1    fixed             7838.7    0.7000
e        6d7p8p          G1(6d,8p)        839.6     fixed             1199.4    0.7000
e        6d7p8p          G2(6d,8p)        0.0       fixed             0.0
e        6d7p8p          G3(6d,8p)        680.3     fixed             971.9     0.7000
e        6d7p8p          G0(7p,8p)        1019.8    fixed             1456.9    0.7000
e        6d7p8p          G1(7p,8p)        0.0       fixed             0.0
e        6d7p8p          G2(7p,8p)        1072.5    fixed             1532.1    0.7000
e        6d7p5f          Eav              66630.5   fixed             62536.8   1.0655
e        6d7p5f          zeta(6d)         1055.0    155       6       1445.2    0.7300
e        6d7p5f          zeta(7p)         2880.7    392       7       2881.0    0.9999
e        6d7p5f          zeta(5f)         13.9      fixed             13.9      1.0000
e        6d7p5f          F1(6d,7p)        0.0       fixed             0.0
e        6d7p5f          F2(6d,7p)        11392.2   fixed             16274.6   0.7000
e        6d7p5f          F1(6d,5f)        0.0       fixed             0.0
e        6d7p5f          F2(6d,5f)        2545.8    fixed             3636.9    0.7000
e        6d7p5f          F3(6d,5f)        0.0       fixed             0.0
e        6d7p5f          F4(6d,5f)        1076.1    fixed             1537.3    0.7000
e        6d7p5f          F1(7p,5f)        0.0       fixed             0.0
e        6d7p5f          F2(7p,5f)        4529.3    fixed             6470.4    0.7000
e        6d7p5f          G1(6d,7p)        7161.7    fixed             10231.0   0.7000
e        6d7p5f          G2(6d,7p)        0.0       fixed             0.0
e        6d7p5f          G3(6d,7p)        5257.4    fixed             7510.6    0.7000
e        6d7p5f          G1(6d,5f)        1677.1    fixed             2395.9    0.7000
e        6d7p5f          G2(6d,5f)        0.0       fixed             0.0
e        6d7p5f          G3(6d,5f)        965.1     fixed             1378.7    0.7000
e        6d7p5f          G4(6d,5f)        0.0       fixed             0.0
e        6d7p5f          G5(6d,5f)        658.7     fixed             941.0     0.7000
e        6d7p5f          G2(7p,5f)        2821.0    fixed             4030.0    0.7000
e        6d7p5f          G3(7p,5f)        0.0       fixed             0.0
e        6d7p5f          G4(7p,5f)        1872.5    fixed             2675.0    0.7000
e        6d7d8s          Eav              79781.1   fixed             75687.4   1.0541
e        6d7d8s          zeta(6d)         1122.7    165       6       1538.0    0.7300
e        6d7d8s          zeta(7d)         100.6     15        6       137.8     0.7300
e        6d7d8s          F1(6d,7d)        0.0       fixed             0.0
e        6d7d8s          F2(6d,7d)        3687.8    fixed             5268.3    0.7000
e        6d7d8s          F3(6d,7d)        0.0       fixed             0.0
e        6d7d8s          F4(6d,7d)        1612.2    fixed             2303.1    0.7000
e        6d7d8s          G0(6d,7d)        1500.4    fixed             2143.4    0.7000
e        6d7d8s          G1(6d,7d)        0.0       fixed             0.0
e        6d7d8s          G2(6d,7d)        1311.9    fixed             1874.1    0.7000
e        6d7d8s          G3(6d,7d)        0.0       fixed             0.0
e        6d7d8s          G4(6d,7d)        1013.4    fixed             1447.7    0.7000
e        6d7d8s          G2(6d,8s)        1542.3    fixed             2203.3    0.7000
e        6d7d8s          G2(7d,8s)        7553.8    fixed             10791.1   0.7000
e        6d8s2           Eav              75720.3   fixed             71626.6   1.0572
e        6d8s2           zeta(6d)         1116.4    164       6       1529.3    0.7300
e        6d8p5f          Eav              82018.9   fixed             77925.2   1.0525
e        6d8p5f          zeta(6d)         792.3     117       6       1085.4    0.7300
e        6d8p5f          zeta(8p)         406.6     55        7       406.6     1.0000
e        6d8p5f          zeta(5f)         646.2     fixed             646.2     1.0000
e        6d8p5f          F1(6d,8p)        0.0       fixed             0.0
e        6d8p5f          F2(6d,8p)        2143.6    fixed             3062.3    0.7000
e        6d8p5f          F1(6d,5f)        0.0       fixed             0.0
e        6d8p5f          F2(6d,5f)        18001.8   fixed             25716.9   0.7000
e        6d8p5f          F3(6d,5f)        0.0       fixed             0.0
e        6d8p5f          F4(6d,5f)        10625.0   fixed             15178.6   0.7000
e        6d8p5f          F1(8p,5f)        0.0       fixed             0.0
e        6d8p5f          F2(8p,5f)        1476.8    fixed             2109.7    0.7000
e        6d8p5f          G1(6d,8p)        1088.5    fixed             1555.0    0.7000
e        6d8p5f          G2(6d,8p)        0.0       fixed             0.0
e        6d8p5f          G3(6d,8p)        830.6     fixed             1186.6    0.7000
e        6d8p5f          G1(6d,5f)        18335.4   fixed             26193.4   0.7000
e        6d8p5f          G2(6d,5f)        0.0       fixed             0.0
e        6d8p5f          G3(6d,5f)        11477.4   fixed             16396.3   0.7000
e        6d8p5f          G4(6d,5f)        0.0       fixed             0.0
e        6d8p5f          G5(6d,5f)        8074.5    fixed             11535.0   0.7000
e        6d8p5f          G2(8p,5f)        513.2     fixed             733.1     0.7000
e        6d8p5f          G3(8p,5f)        0.0       fixed             0.0
e        6d8p5f          G4(8p,5f)        421.0     fixed             601.4     0.7000
e        6d27s           Eav              15824.8   132               11003.4   1.4382
e        6d27s           F2(6d,6d)        14779.6   775       2       27950.9   0.5288
e        6d27s           F4(6d,6d)        9787.5    1198      4       18169.4   0.5387
e        6d27s           alpha(6d)        0.0       fixed             0.0
e        6d27s           beta(6d)         0.0       fixed             0.0
e        6d27s           T(6d)            0.0       fixed             0.0
e        6d27s           zeta(6d)         1053.4    82        8       1041.7    1.0112
e        6d27s           G2(6d,7s)        12546.5   800       5       18843.9   0.6658
e        6d27d           Eav              47595.9   fixed             43502.2   1.0941
e        6d27d           F2(6d,6d)        16634.7   873       2       31459.1   0.5288
e        6d27d           F4(6d,6d)        11171.8   1367      4       20739.3   0.5387
e        6d27d           alpha(6d)        0.0       fixed             0.0
e        6d27d           beta(6d)         0.0       fixed             0.0
e        6d27d           T(6d)            0.0       fixed             0.0
e        6d27d           zeta(6d)         1256.5    98        8       1242.5    1.0113
e        6d27d           zeta(7d)         56.1      8         6       76.9      0.7295
e        6d27d           F1(6d,7d)        0.0       fixed             0.0
e        6d27d           F2(6d,7d)        1795.0    94        2       3394.7    0.5288
e        6d27d           F3(6d,7d)        0.0       fixed             0.0
e        6d27d           F4(6d,7d)        780.6     96        4       1449.1    0.5387
e        6d27d           G0(6d,7d)        1231.4    fixed             1759.1    0.7000
e        6d27d           G1(6d,7d)        0.0       fixed             0.0
e        6d27d           G2(6d,7d)        953.5     fixed             1362.1    0.7000
e        6d27d           G3(6d,7d)        0.0       fixed             0.0
e        6d27d           G4(6d,7d)        702.8     fixed             1004.0    0.7000
e        6d28s           Eav              44157.1   fixed             39163.4   1.1275
e        6d28s           F2(6d,6d)        16519.4   866       2       31241.1   0.5288
e        6d28s           F4(6d,6d)        11085.3   1356      4       20578.7   0.5387
e        6d28s           alpha(6d)        0.0       fixed             0.0
e        6d28s           beta(6d)         0.0       fixed             0.0
e        6d28s           T(6d)            0.0       fixed             0.0
e        6d28s           zeta(6d)         1243.7    97        8       1229.9    1.0112
e        6d28s           G2(6d,8s)        1241.0    79        5       1863.9    0.6658
e        6d25g           Eav              54048.9   fixed             49955.2   1.0819
e        6d25g           F2(6d,6d)        16744.9   878       2       31667.6   0.5288
e        6d25g           F4(6d,6d)        11254.5   1377      4       20892.9   0.5387
e        6d25g           alpha(6d)        0.0       fixed             0.0
e        6d25g           beta(6d)         0.0       fixed             0.0
e        6d25g           T(6d)            0.0       fixed             0.0
e        6d25g           zeta(6d)         1270.9    99        8       1256.8    1.0112
e        6d25g           zeta(5g)         0.0       fixed             0.0       1.0000
e        6d25g           F1(6d,5g)        0.0       fixed             0.0
e        6d25g           F2(6d,5g)        184.1     fixed             263.0     0.7000
e        6d25g           F3(6d,5g)        0.0       fixed             0.0
e        6d25g           F4(6d,5g)        15.7      fixed             22.4      0.7000
e        6d25g           G2(6d,5g)        1.8       fixed             2.6       0.7001
e        6d25g           G3(6d,5g)        0.0       fixed             0.0
e        6d25g           G4(6d,5g)        1.1       fixed             1.6       0.7002
e        6d25g           G5(6d,5g)        0.0       fixed             0.0
e        6d25g           G6(6d,5g)        0.9       fixed             1.2       0.6998
e        6d3             Eav              29817.3   155               26179.8   1.1389
e        6d3             F2(6d,6d)        17956.2   872               26100.9   0.6880
e        6d3             F4(6d,6d)        11513.2   1269              16843.4   0.6835
e        6d3             alpha(6d)        0.0       fixed             0.0
e        6d3             beta(6d)         0.0       fixed             0.0
e        6d3             T(6d)            0.0       fixed             0.0
e        6d3             T1(6d)           0.0       fixed             0.0
e        6d3             T2(6d)           0.0       fixed             0.0
e        6d3             zeta(6d)         760.8     109               932.1     0.8162
e        7s27d           Eav              34320.4   364               29023.5   1.1825
e        7s27d           zeta(7d)         71.0      10        6       97.2      0.7305
e        7s28s           Eav              29000.3   386               23300.3   1.2446
e        7s25g           Eav              42410.8   fixed             36109.7   1.1745
e        7s25g           zeta(5g)         0.0       fixed             0.0       1.0000
e        7s7p2           Eav              40772.3   303               30644.3   1.3305
e        7s7p2           F2(7p,7p)        13570.3   fixed             19386.1   0.7000
e        7s7p2           alpha(7p)        0.0       fixed             0.0
e        7s7p2           zeta(7p)         2843.3    387       7       2843.6    0.9999
e        7s7p2           G1(7s,7p)        15857.0   fixed             22652.9   0.7000
e        7p27d           Eav              87294.3   fixed             83200.6   1.0492
e        7p27d           F2(7p,7p)        14831.2   fixed             21187.4   0.7000
e        7p27d           alpha(7p)        0.0       fixed             0.0
e        7p27d           zeta(7p)         3425.8    466       7       3426.1    0.9999
e        7p27d           zeta(7d)         106.7     16        6       146.1     0.7303
e        7p27d           F1(7p,7d)        0.0       fixed             0.0
e        7p27d           F2(7p,7d)        5771.6    fixed             8245.1    0.7000
e        7p27d           G1(7p,7d)        2947.4    fixed             4210.6    0.7000
e        7p27d           G2(7p,7d)        0.0       fixed             0.0
e        7p27d           G3(7p,7d)        2119.7    fixed             3028.1    0.7000
e        7s7p8p          Eav              55751.8   fixed             51658.1   1.0792
e        7s7p8p          zeta(7p)         3711.2    505       7       3711.6    0.9999
e        7s7p8p          zeta(8p)         506.1     69        7       506.1     1.0000
e        7s7p8p          F1(7p,8p)        0.0       fixed             0.0
e        7s7p8p          F2(7p,8p)        3378.6    fixed             4826.6    0.7000
e        7s7p8p          G1(7s,7p)        17544.0   fixed             25062.9   0.7000
e        7s7p8p          G1(7s,8p)        1417.5    fixed             2025.0    0.7000
e        7s7p8p          G0(7p,8p)        917.7     fixed             1311.0    0.7000
e        7s7p8p          G1(7p,8p)        0.0       fixed             0.0
e        7s7p8p          G2(7p,8p)        976.7     fixed             1395.3    0.7000
e        7s8s2           Eav              71246.3   fixed             67152.6   1.0610
e        7s7p5f          Eav              54548.6   fixed             50454.9   1.0811
e        7s7p5f          zeta(7p)         1912.3    260       7       1912.5    0.9999
e        7s7p5f          zeta(5f)         717.7     fixed             717.7     1.0000
e        7s7p5f          F1(7p,5f)        0.0       fixed             0.0
e        7s7p5f          F2(7p,5f)        6198.0    fixed             8854.3    0.7000
e        7s7p5f          G1(7s,7p)        13779.5   fixed             19685.0   0.7000
e        7s7p5f          G3(7s,5f)        5312.7    fixed             7589.6    0.7000
e        7s7p5f          G2(7p,5f)        2774.2    fixed             3963.1    0.7000
e        7s7p5f          G3(7p,5f)        0.0       fixed             0.0
e        7s7p5f          G4(7p,5f)        2106.8    fixed             3009.7    0.7000
e        7s8p5f          Eav              70787.5   fixed             66693.8   1.0614
e        7s8p5f          zeta(8p)         433.7     59        7       433.7     1.0000
e        7s8p5f          zeta(5f)         760.3     fixed             760.3     1.0000
e        7s8p5f          F1(8p,5f)        0.0       fixed             0.0
e        7s8p5f          F2(8p,5f)        1276.5    fixed             1823.6    0.7000
e        7s8p5f          G1(7s,8p)        1708.3    fixed             2440.4    0.7000
e        7s8p5f          G3(7s,5f)        5453.8    fixed             7791.1    0.7000
e        7s8p5f          G2(8p,5f)        385.0     fixed             550.0     0.7000
e        7s8p5f          G3(8p,5f)        0.0       fixed             0.0
e        7s8p5f          G4(8p,5f)        326.3     fixed             466.1     0.7000
e        7s7d8s          Eav              75969.0   fixed             71875.3   1.0570
e        7s7d8s          zeta(7d)         112.9     17        6       154.7     0.7298
e        7s7d8s          G2(7s,7d)        820.5     fixed             1172.1    0.7000
e        7s7d8s          G0(7s,8s)        999.2     fixed             1427.4    0.7000
e        7s7d8s          G2(7d,8s)        7961.5    fixed             11373.6   0.7000
e        7p28s           Eav              82060.3   fixed             77966.6   1.0525
e        7p28s           F2(7p,7p)        14676.6   fixed             20966.6   0.7000
e        7p28s           alpha(7p)        0.0       fixed             0.0
e        7p28s           zeta(7p)         3385.7    461       7       3386.0    0.9999
e        7p28s           G1(7p,8s)        2072.8    fixed             2961.1    0.7000
e        7p7d5f          Eav              93957.2   fixed             89863.5   1.0456
e        7p7d5f          zeta(7p)         2443.3    333       7       2443.5    0.9999
e        7p7d5f          zeta(7d)         91.2      13        6       124.9     0.7302
e        7p7d5f          zeta(5f)         799.0     fixed             799.0     1.0000
e        7p7d5f          F1(7p,7d)        0.0       fixed             0.0
e        7p7d5f          F2(7p,7d)        4769.2    fixed             6813.1    0.7000
e        7p7d5f          F1(7p,5f)        0.0       fixed             0.0
e        7p7d5f          F2(7p,5f)        6675.2    fixed             9536.0    0.7000
e        7p7d5f          F1(7d,5f)        0.0       fixed             0.0
e        7p7d5f          F2(7d,5f)        2372.8    fixed             3389.7    0.7000
e        7p7d5f          F3(7d,5f)        0.0       fixed             0.0
e        7p7d5f          F4(7d,5f)        1131.6    fixed             1616.6    0.7000
e        7p7d5f          G1(7p,7d)        1837.3    fixed             2624.7    0.7000
e        7p7d5f          G2(7p,7d)        0.0       fixed             0.0
e        7p7d5f          G3(7p,7d)        1466.5    fixed             2095.0    0.7000
e        7p7d5f          G2(7p,5f)        2454.1    fixed             3505.9    0.7000
e        7p7d5f          G3(7p,5f)        0.0       fixed             0.0
e        7p7d5f          G4(7p,5f)        1982.4    fixed             2832.0    0.7000
e        7p7d5f          G1(7d,5f)        1350.4    fixed             1929.1    0.7000
e        7p7d5f          G2(7d,5f)        0.0       fixed             0.0
e        7p7d5f          G3(7d,5f)        1005.5    fixed             1436.4    0.7000
e        7p7d5f          G4(7d,5f)        0.0       fixed             0.0
e        7p7d5f          G5(7d,5f)        748.3     fixed             1069.0    0.7000
e        7p8s8p          Eav              108963.6  fixed             104869.9  1.0390
e        7p8s8p          zeta(7p)         4199.3    572       7       4199.7    0.9999
e        7p8s8p          zeta(8p)         944.5     129       7       944.6     0.9999
e        7p8s8p          F1(7p,8p)        0.0       fixed             0.0
e        7p8s8p          F2(7p,8p)        4701.6    fixed             6716.6    0.7000
e        7p8s8p          G1(7p,8s)        2075.7    fixed             2965.3    0.7000
e        7p8s8p          G0(7p,8p)        1263.6    fixed             1805.1    0.7000
e        7p8s8p          G1(7p,8p)        0.0       fixed             0.0
e        7p8s8p          G2(7p,8p)        1452.4    fixed             2074.9    0.7000
e        7p8s8p          G1(8s,8p)        7096.7    fixed             10138.1   0.7000
e        7p8s5f          Eav              88868.2   fixed             84774.5   1.0483
e        7p8s5f          zeta(7p)         2359.8    321       7       2360.0    0.9999
e        7p8s5f          zeta(5f)         801.4     fixed             801.4     1.0000
e        7p8s5f          F1(7p,5f)        0.0       fixed             0.0
e        7p8s5f          F2(7p,5f)        6494.5    fixed             9277.9    0.7000
e        7p8s5f          G1(7p,8s)        2128.8    fixed             3041.1    0.7000
e        7p8s5f          G2(7p,5f)        2369.6    fixed             3385.1    0.7000
e        7p8s5f          G3(7p,5f)        0.0       fixed             0.0
e        7p8s5f          G4(7p,5f)        1912.3    fixed             2731.9    0.7000
e        7p8s5f          G3(8s,5f)        719.1     fixed             1027.3    0.7000
e        8s8p5f          Eav              110630.6  fixed             106536.9  1.0384
e        8s8p5f          zeta(8p)         910.6     124       7       910.7     0.9999
e        8s8p5f          zeta(5f)         828.3     fixed             828.3     1.0000
e        8s8p5f          F1(8p,5f)        0.0       fixed             0.0
e        8s8p5f          F2(8p,5f)        2081.2    fixed             2973.1    0.7000
e        8s8p5f          G1(8s,8p)        6192.7    fixed             8846.7    0.7000
e        8s8p5f          G3(8s,5f)        663.2     fixed             947.4     0.7000
e        8s8p5f          G2(8p,5f)        619.1     fixed             884.4     0.7000
e        8s8p5f          G3(8p,5f)        0.0       fixed             0.0
e        8s8p5f          G4(8p,5f)        544.1     fixed             777.3     0.7000
e        6d7s2   6d7s7d  Rd2(6d7s,6d7d)   -1105.6   fixed             -2211.2   0.5000
e        6d7s2   6d7s7d  Re2(6d7s,6d7d)   -1559.4   fixed             -3118.8   0.5000
e        6d7s2   6d7s8s  Rd0(6d7s,6d8s)   197.1     fixed             394.2     0.5000
e        6d7s2   6d7s8s  Re2(6d7s,6d8s)   1894.8    fixed             3789.6    0.5000
e        6d7s2   6d7s8s  Rd0(7s7s,7s8s)   692.6     fixed             1385.2    0.5000
e        6d7s2   6d7s5g  Rd4(6d7s,6d5g)   56.9      fixed             113.8     0.5000
e        6d7s2   6d7s5g  Re2(6d7s,6d5g)   85.6      fixed             171.2     0.5000
e        6d7s2   6d7p2   Rd1(7s7s,7p7p)   10794.1   fixed             21588.2   0.5000
e        6d7s2   6d7p8p  Rd1(7s7s,7p8p)   3269.9    fixed             6539.8    0.5000
e        6d7s2   6d8s2   Rd0(7s7s,8s8s)   709.2     fixed             1418.4    0.5000
e        6d7s2   6d27s   Rd2(6d7s,6d6d)   -10797.0  fixed             -21594.0  0.5000
e        6d7s2   6d27d   Rd2(7s7s,6d7d)   766.4     fixed             1532.8    0.5000
e        6d7s2   6d3     Rd2(7s7s,6d6d)   9843.6    fixed             19687.2   0.5000
e        6d7s2   7s7p2   Rd1(6d7s,7p7p)   -8622.8   fixed             -17245.6  0.5000
e        6d7s2   7s7p8p  Rd1(6d7s,7p8p)   -2231.1   fixed             -4462.2   0.5000
e        6d7s2   7s7p8p  Re1(6d7s,7p8p)   -2471.3   fixed             -4942.6   0.5000
e        6d7s2   7s7p5f  Rd3(6d7s,7p5f)   -3135.1   fixed             -6270.2   0.5000
e        6d7s2   7s7p5f  Re1(6d7s,7p5f)   -8306.4   fixed             -16612.8  0.5000
e        6d7s2   7s8p5f  Rd3(6d7s,8p5f)   -1223.2   fixed             -2446.4   0.5000
e        6d7s2   7s8p5f  Re1(6d7s,8p5f)   -3003.1   fixed             -6006.2   0.5000
e        6d7s2   7s7d8s  Rd0(6d7s,7d8s)   610.2     fixed             1220.4    0.5000
e        6d7s2   7s7d8s  Re2(6d7s,7d8s)   741.9     fixed             1483.8    0.5000
e        6d7s7d  6d7s8s  Rd2(6d7d,6d8s)   -1755.6   fixed             -3511.2   0.5000
e        6d7s7d  6d7s8s  Re2(6d7d,6d8s)   -623.3    fixed             -1246.6   0.5000
e        6d7s7d  6d7s5g  Rd2(6d7d,6d5g)   212.2     fixed             424.4     0.5000
e        6d7s7d  6d7s5g  Rd4(6d7d,6d5g)   32.2      fixed             64.4      0.5000
e        6d7s7d  6d7s5g  Re2(6d7d,6d5g)   -4.3      fixed             -8.6      0.5000
e        6d7s7d  6d7s5g  Re4(6d7d,6d5g)   -0.7      fixed             -1.4      0.5000
e        6d7s7d  6d7p2   Rd1(7s7d,7p7p)   2255.7    fixed             4511.4    0.5000
e        6d7s7d  6d7p8p  Rd1(7s7d,7p8p)   -2793.2   fixed             -5586.4   0.5000
e        6d7s7d  6d7p8p  Re1(7s7d,7p8p)   281.0     fixed             562.0     0.5000
e        6d7s7d  6d7p5f  Rd1(7s7d,7p5f)   3030.1    fixed             6060.2    0.5000
e        6d7s7d  6d7p5f  Re3(7s7d,7p5f)   401.2     fixed             802.4     0.5000
e        6d7s7d  6d7d8s  Rd0(6d7s,6d8s)   0.0       fixed             0.0
e        6d7s7d  6d7d8s  Re2(6d7s,6d8s)   2785.2    fixed             5570.4    0.5000
e        6d7s7d  6d7d8s  Rd2(7s7d,7d8s)   0.0       fixed             0.0
e        6d7s7d  6d7d8s  Re0(7s7d,7d8s)   -1053.9   fixed             -2107.8   0.5000
e        6d7s7d  6d8p5f  Rd1(7s7d,8p5f)   -370.7    fixed             -741.4    0.5000
e        6d7s7d  6d8p5f  Re3(7s7d,8p5f)   -228.2    fixed             -456.4    0.5000
e        6d7s7d  6d27s   Rd0(6d7d,6d6d)   385.2     fixed             770.4     0.5000
e        6d7s7d  6d27s   Rd2(6d7d,6d6d)   2508.3    fixed             5016.6    0.5000
e        6d7s7d  6d27s   Rd4(6d7d,6d6d)   1805.6    fixed             3611.2    0.5000
e        6d7s7d  6d27s   Rd2(7s7d,6d7s)   497.5     fixed             995.0     0.5000
e        6d7s7d  6d27s   Re0(7s7d,6d7s)   63.3      fixed             126.6     0.5000
e        6d7s7d  6d27d   Rd2(6d7s,6d6d)   -11603.1  fixed             -23206.2  0.5000
e        6d7s7d  6d27d   Rd2(7s7d,6d7d)   -1666.5   fixed             -3333.0   0.5000
e        6d7s7d  6d27d   Re2(7s7d,6d7d)   -429.6    fixed             -859.2    0.5000
e        6d7s7d  6d28s   Rd2(7s7d,6d8s)   1793.2    fixed             3586.4    0.5000
e        6d7s7d  6d28s   Re0(7s7d,6d8s)   928.5     fixed             1857.0    0.5000
e        6d7s7d  6d25g   Rd2(7s7d,6d5g)   -265.7    fixed             -531.4    0.5000
e        6d7s7d  6d25g   Re4(7s7d,6d5g)   -4.5      fixed             -9.0      0.5000
e        6d7s7d  6d3     Rd2(7s7d,6d6d)   -1224.7   fixed             -2449.4   0.5000
e        6d7s7d  7s27d   Rd2(6d7d,7s7d)   -1722.6   fixed             -3445.2   0.5000
e        6d7s7d  7s27d   Re2(6d7d,7s7d)   -442.3    fixed             -884.6    0.5000
e        6d7s7d  7s28s   Rd2(6d7d,7s8s)   1872.8    fixed             3745.6    0.5000
e        6d7s7d  7s28s   Re2(6d7d,7s8s)   456.2     fixed             912.4     0.5000
e        6d7s7d  7s25g   Rd2(6d7d,7s5g)   -252.2    fixed             -504.4    0.5000
e        6d7s7d  7s25g   Re2(6d7d,7s5g)   -3.1      fixed             -6.2      0.5000
e        6d7s7d  7s7p2   Rd1(6d7d,7p7p)   -1129.1   fixed             -2258.2   0.5000
e        6d7s7d  7s7p2   Rd3(6d7d,7p7p)   -328.3    fixed             -656.6    0.5000
e        6d7s7d  7p27d   Rd1(6d7s,7p7p)   -8784.4   fixed             -17568.8  0.5000
e        6d7s7d  7s7p8p  Rd1(6d7d,7p8p)   2078.2    fixed             4156.4    0.5000
e        6d7s7d  7s7p8p  Rd3(6d7d,7p8p)   591.7     fixed             1183.4    0.5000
e        6d7s7d  7s7p8p  Re1(6d7d,7p8p)   -91.3     fixed             -182.6    0.5000
e        6d7s7d  7s7p8p  Re3(6d7d,7p8p)   91.1      fixed             182.2     0.5000
e        6d7s7d  7s8s2   Rd2(6d7d,8s8s)   -235.5    fixed             -471.0    0.5000
e        6d7s7d  7s7p5f  Rd1(6d7d,7p5f)   407.9     fixed             815.8     0.5000
e        6d7s7d  7s7p5f  Rd3(6d7d,7p5f)   155.3     fixed             310.6     0.5000
e        6d7s7d  7s7p5f  Re1(6d7d,7p5f)   -1437.3   fixed             -2874.6   0.5000
e        6d7s7d  7s7p5f  Re3(6d7d,7p5f)   -221.1    fixed             -442.2    0.5000
e        6d7s7d  7s8p5f  Rd1(6d7d,8p5f)   262.1     fixed             524.2     0.5000
e        6d7s7d  7s8p5f  Rd3(6d7d,8p5f)   128.5     fixed             257.0     0.5000
e        6d7s7d  7s8p5f  Re1(6d7d,8p5f)   1231.6    fixed             2463.2    0.5000
e        6d7s7d  7s8p5f  Re3(6d7d,8p5f)   187.6     fixed             375.2     0.5000
e        6d7s7d  7s7d8s  Rd2(6d7d,7d8s)   395.4     fixed             790.8     0.5000
e        6d7s7d  7s7d8s  Re2(6d7d,7d8s)   217.5     fixed             435.0     0.5000
e        6d7s7d  7p7d5f  Rd3(6d7s,7p5f)   -3074.7   fixed             -6149.4   0.5000
e        6d7s7d  7p7d5f  Re1(6d7s,7p5f)   -8686.4   fixed             -17372.8  0.5000
e        6d7s8s  6d7s5g  Rd4(6d8s,6d5g)   -33.0     fixed             -66.0     0.5000
e        6d7s8s  6d7s5g  Re2(6d8s,6d5g)   6.6       fixed             13.2      0.5000
e        6d7s8s  6d7p2   Rd1(7s8s,7p7p)   -1721.4   fixed             -3442.8   0.5000
e        6d7s8s  6d7p8p  Rd1(7s8s,7p8p)   3222.0    fixed             6444.0    0.5000
e        6d7s8s  6d7p8p  Re1(7s8s,7p8p)   -0.2      fixed             -0.4      0.5000
e        6d7s8s  6d7d8s  Rd2(6d7s,6d7d)   -666.2    fixed             -1332.4   0.5000
e        6d7s8s  6d7d8s  Re2(6d7s,6d7d)   -1457.4   fixed             -2914.8   0.5000
e        6d7s8s  6d8s2   Rd0(6d7s,6d8s)   279.6     fixed             559.2     0.5000
e        6d7s8s  6d8s2   Re2(6d7s,6d8s)   2722.0    fixed             5444.0    0.5000
e        6d7s8s  6d8s2   Rd0(7s8s,8s8s)   183.9     fixed             367.8     0.5000
e        6d7s8s  6d27s   Rd2(6d8s,6d6d)   -2401.4   fixed             -4802.8   0.5000
e        6d7s8s  6d27d   Rd2(7s8s,6d7d)   1818.6    fixed             3637.2    0.5000
e        6d7s8s  6d27d   Re2(7s8s,6d7d)   465.4     fixed             930.8     0.5000
e        6d7s8s  6d28s   Rd2(6d7s,6d6d)   -11677.7  fixed             -23355.4  0.5000
e        6d7s8s  6d3     Rd2(7s8s,6d6d)   2057.3    162       9       3254.2    0.6322
e        6d7s8s  7s27d   Rd2(6d8s,7s7d)   2604.8    fixed             3721.2    0.7000
e        6d7s8s  7s27d   Re0(6d8s,7s7d)   1001.3    fixed             1430.4    0.7000
e        6d7s8s  7s7p2   Rd1(6d8s,7p7p)   738.9     fixed             1477.8    0.5000
e        6d7s8s  7s7p8p  Rd1(6d8s,7p8p)   -2439.7   fixed             -4879.4   0.5000
e        6d7s8s  7s7p8p  Re1(6d8s,7p8p)   -110.0    fixed             -220.0    0.5000
e        6d7s8s  7s7p5f  Rd3(6d8s,7p5f)   -422.3    fixed             -844.6    0.5000
e        6d7s8s  7s7p5f  Re1(6d8s,7p5f)   691.5     fixed             1383.0    0.5000
e        6d7s8s  7s8p5f  Rd3(6d8s,8p5f)   -251.9    fixed             -503.8    0.5000
e        6d7s8s  7s8p5f  Re1(6d8s,8p5f)   -1652.2   fixed             -3304.4   0.5000
e        6d7s8s  7s7d8s  Rd2(6d7s,7s7d)   0.0       fixed             0.0
e        6d7s8s  7s7d8s  Re0(6d7s,7s7d)   -138.9    fixed             -277.8    0.5000
e        6d7s8s  7s7d8s  Rd0(6d8s,7d8s)   -23.5     fixed             -47.0     0.5000
e        6d7s8s  7s7d8s  Re2(6d8s,7d8s)   -344.6    fixed             -689.2    0.5000
e        6d7s8s  7p28s   Rd1(6d7s,7p7p)   -8718.5   fixed             -17437.0  0.5000
e        6d7s8s  7p8s8p  Rd1(6d7s,7p8p)   -2836.6   fixed             -5673.2   0.5000
e        6d7s8s  7p8s8p  Re1(6d7s,7p8p)   -3124.1   fixed             -6248.2   0.5000
e        6d7s8s  7p8s5f  Rd3(6d7s,7p5f)   -3041.2   fixed             -6082.4   0.5000
e        6d7s8s  7p8s5f  Re1(6d7s,7p5f)   -8527.2   fixed             -17054.4  0.5000
e        6d7s8s  8s8p5f  Rd3(6d7s,8p5f)   -1569.3   fixed             -3138.6   0.5000
e        6d7s8s  8s8p5f  Re1(6d7s,8p5f)   -4020.3   fixed             -8040.6   0.5000
e        6d7s5g  6d7p5f  Rd1(7s5g,7p5f)   1041.9    fixed             2083.8    0.5000
e        6d7s5g  6d7p5f  Re3(7s5g,7p5f)   77.5      fixed             155.0     0.5000
e        6d7s5g  6d8p5f  Rd1(7s5g,8p5f)   45.4      fixed             90.8      0.5000
e        6d7s5g  6d8p5f  Re3(7s5g,8p5f)   -41.5     fixed             -83.0     0.5000
e        6d7s5g  6d27s   Rd2(6d5g,6d6d)   -97.6     fixed             -195.2    0.5000
e        6d7s5g  6d27s   Rd4(6d5g,6d6d)   -47.6     fixed             -95.2     0.5000
e        6d7s5g  6d27d   Rd2(7s5g,6d7d)   -266.5    fixed             -533.0    0.5000
e        6d7s5g  6d27d   Re2(7s5g,6d7d)   -3.5      fixed             -7.0      0.5000
e        6d7s5g  6d25g   Rd2(6d7s,6d6d)   -11687.8  fixed             -23375.6  0.5000
e        6d7s5g  6d25g   Rd2(7s5g,6d5g)   -153.5    fixed             -307.0    0.5000
e        6d7s5g  6d25g   Re4(7s5g,6d5g)   -1.4      fixed             -2.8      0.5000
e        6d7s5g  6d3     Rd2(7s5g,6d6d)   129.9     fixed             259.8     0.5000
e        6d7s5g  7s27d   Rd2(6d5g,7s7d)   -252.1    fixed             -504.2    0.5000
e        6d7s5g  7s27d   Re4(6d5g,7s7d)   -3.9      fixed             -7.8      0.5000
e        6d7s5g  7s25g   Rd2(6d5g,7s5g)   -144.2    fixed             -288.4    0.5000
e        6d7s5g  7s25g   Re4(6d5g,7s5g)   -1.1      fixed             -2.2      0.5000
e        6d7s5g  7s7p2   Rd3(6d5g,7p7p)   -110.8    fixed             -221.6    0.5000
e        6d7s5g  7s7p8p  Rd3(6d5g,7p8p)   87.4      fixed             174.8     0.5000
e        6d7s5g  7s7p8p  Re3(6d5g,7p8p)   -18.2     fixed             -36.4     0.5000
e        6d7s5g  7s7p5f  Rd1(6d5g,7p5f)   -76.3     fixed             -152.6    0.5000
e        6d7s5g  7s7p5f  Rd3(6d5g,7p5f)   -37.1     fixed             -74.2     0.5000
e        6d7s5g  7s7p5f  Re3(6d5g,7p5f)   -71.6     fixed             -143.2    0.5000
e        6d7s5g  7s7p5f  Re5(6d5g,7p5f)   -32.8     fixed             -65.6     0.5000
e        6d7s5g  7s8p5f  Rd1(6d5g,8p5f)   -18.0     fixed             -36.0     0.5000
e        6d7s5g  7s8p5f  Rd3(6d5g,8p5f)   -9.4      fixed             -18.8     0.5000
e        6d7s5g  7s8p5f  Re3(6d5g,8p5f)   24.8      fixed             49.6      0.5000
e        6d7s5g  7s8p5f  Re5(6d5g,8p5f)   -1.4      fixed             -2.8      0.5000
e        6d7s5g  7s7d8s  Rd4(6d5g,7d8s)   56.4      fixed             112.8     0.5000
e        6d7s5g  7s7d8s  Re2(6d5g,7d8s)   72.3      fixed             144.6     0.5000
e        6d7p2   6d7p8p  Rd0(6d7p,6d8p)   158.6     fixed             317.2     0.5000
e        6d7p2   6d7p8p  Rd2(6d7p,6d8p)   2086.6    fixed             4173.2    0.5000
e        6d7p2   6d7p8p  Re1(6d7p,6d8p)   1572.7    fixed             3145.4    0.5000
e        6d7p2   6d7p8p  Re3(6d7p,6d8p)   1206.9    fixed             2413.8    0.5000
e        6d7p2   6d7p8p  Rd0(7p7p,7p8p)   365.2     fixed             730.4     0.5000
e        6d7p2   6d7p8p  Rd2(7p7p,7p8p)   1455.7    fixed             2911.4    0.5000
e        6d7p2   6d7p5f  Rd2(6d7p,6d5f)   2561.9    fixed             5123.8    0.5000
e        6d7p2   6d7p5f  Rd4(6d7p,6d5f)   1288.6    fixed             2577.2    0.5000
e        6d7p2   6d7p5f  Re1(6d7p,6d5f)   2071.1    fixed             4142.2    0.5000
e        6d7p2   6d7p5f  Re3(6d7p,6d5f)   1234.1    fixed             2468.2    0.5000
e        6d7p2   6d7p5f  Rd2(7p7p,7p5f)   4289.4    fixed             8578.8    0.5000
e        6d7p2   6d7d8s  Rd1(7p7p,7d8s)   -2921.1   fixed             -5842.2   0.5000
e        6d7p2   6d8s2   Rd1(7p7p,8s8s)   2611.6    fixed             5223.2    0.5000
e        6d7p2   6d8p5f  Rd2(7p7p,8p5f)   1267.2    fixed             2534.4    0.5000
e        6d7p2   6d27s   Rd1(7p7p,6d7s)   -8231.7   fixed             -16463.4  0.5000
e        6d7p2   6d27d   Rd1(7p7p,6d7d)   -1227.7   fixed             -2455.4   0.5000
e        6d7p2   6d27d   Rd3(7p7p,6d7d)   -399.6    fixed             -799.2    0.5000
e        6d7p2   6d28s   Rd1(7p7p,6d8s)   256.2     fixed             512.4     0.5000
e        6d7p2   6d25g   Rd3(7p7p,6d5g)   -123.8    fixed             -247.6    0.5000
e        6d7p2   6d3     Rd1(7p7p,6d6d)   6983.6    fixed             13967.2   0.5000
e        6d7p2   6d3     Rd3(7p7p,6d6d)   4688.3    fixed             9376.6    0.5000
e        6d7p2   7s7p2   Rd2(6d7p,7s7p)   -7557.3   fixed             -15114.6  0.5000
e        6d7p2   7s7p2   Re1(6d7p,7s7p)   -7165.7   fixed             -14331.4  0.5000
e        6d7p2   7p27d   Rd1(6d7p,7p7d)   0.0       fixed             0.0
e        6d7p2   7p27d   Rd3(6d7p,7p7d)   -90.9     fixed             -181.8    0.5000
e        6d7p2   7p27d   Re0(6d7p,7p7d)   -2996.3   fixed             -5992.6   0.5000
e        6d7p2   7p27d   Re2(6d7p,7p7d)   -1361.8   fixed             -2723.6   0.5000
e        6d7p2   7s7p8p  Rd2(6d7p,7s8p)   -1637.6   fixed             -3275.2   0.5000
e        6d7p2   7s7p8p  Re1(6d7p,7s8p)   -2080.6   fixed             -4161.2   0.5000
e        6d7p2   7s7p5f  Rd2(6d7p,7s5f)   -3626.1   fixed             -7252.2   0.5000
e        6d7p2   7s7p5f  Re1(6d7p,7s5f)   -9023.2   fixed             -18046.4  0.5000
e        6d7p2   7p28s   Rd1(6d7p,7p8s)   1457.8    fixed             2915.6    0.5000
e        6d7p2   7p28s   Re2(6d7p,7p8s)   -1119.5   fixed             -2239.0   0.5000
e        6d7p2   7p7d5f  Rd2(6d7p,7d5f)   311.2     fixed             622.4     0.5000
e        6d7p2   7p7d5f  Rd4(6d7p,7d5f)   220.9     fixed             441.8     0.5000
e        6d7p2   7p7d5f  Re1(6d7p,7d5f)   -793.8    fixed             -1587.6   0.5000
e        6d7p2   7p7d5f  Re3(6d7p,7d5f)   104.2     fixed             208.4     0.5000
e        6d7p2   7p8s8p  Rd2(6d7p,8s8p)   -718.2    fixed             -1436.4   0.5000
e        6d7p2   7p8s8p  Re1(6d7p,8s8p)   231.1     fixed             462.2     0.5000
e        6d7p2   7p8s5f  Rd2(6d7p,8s5f)   -789.8    fixed             -1579.6   0.5000
e        6d7p2   7p8s5f  Re1(6d7p,8s5f)   -539.3    fixed             -1078.6   0.5000
e        6d7p8p  6d7p5f  Rd2(6d8p,6d5f)   124.5     fixed             249.0     0.5000
e        6d7p8p  6d7p5f  Rd4(6d8p,6d5f)   326.9     fixed             653.8     0.5000
e        6d7p8p  6d7p5f  Re1(6d8p,6d5f)   729.9     fixed             1459.8    0.5000
e        6d7p8p  6d7p5f  Re3(6d8p,6d5f)   455.8     fixed             911.6     0.5000
e        6d7p8p  6d7p5f  Rd2(7p8p,7p5f)   -816.8    fixed             -1633.6   0.5000
e        6d7p8p  6d7p5f  Re2(7p8p,7p5f)   552.8     fixed             1105.6    0.5000
e        6d7p8p  6d7d8s  Rd1(7p8p,7d8s)   2221.5    fixed             4443.0    0.5000
e        6d7p8p  6d7d8s  Re1(7p8p,7d8s)   1613.8    fixed             3227.6    0.5000
e        6d7p8p  6d8s2   Rd1(7p8p,8s8s)   -1644.8   fixed             -3289.6   0.5000
e        6d7p8p  6d8p5f  Rd2(6d7p,6d5f)   3939.6    fixed             7879.2    0.5000
e        6d7p8p  6d8p5f  Rd4(6d7p,6d5f)   2602.3    fixed             5204.6    0.5000
e        6d7p8p  6d8p5f  Re1(6d7p,6d5f)   7239.7    fixed             14479.4   0.5000
e        6d7p8p  6d8p5f  Re3(6d7p,6d5f)   3849.5    fixed             7699.0    0.5000
e        6d7p8p  6d8p5f  Rd2(7p8p,8p5f)   462.5     fixed             925.0     0.5000
e        6d7p8p  6d8p5f  Re2(7p8p,8p5f)   1003.3    fixed             2006.6    0.5000
e        6d7p8p  6d27s   Rd1(7p8p,6d7s)   -2456.7   fixed             -4913.4   0.5000
e        6d7p8p  6d27s   Re1(7p8p,6d7s)   -2582.4   fixed             -5164.8   0.5000
e        6d7p8p  6d27d   Rd1(7p8p,6d7d)   2008.8    fixed             4017.6    0.5000
e        6d7p8p  6d27d   Rd3(7p8p,6d7d)   569.4     fixed             1138.8    0.5000
e        6d7p8p  6d27d   Re1(7p8p,6d7d)   -123.0    fixed             -246.0    0.5000
e        6d7p8p  6d27d   Re3(7p8p,6d7d)   76.6      fixed             153.2     0.5000
e        6d7p8p  6d28s   Rd1(7p8p,6d8s)   -2550.9   fixed             -5101.8   0.5000
e        6d7p8p  6d28s   Re1(7p8p,6d8s)   -295.7    fixed             -591.4    0.5000
e        6d7p8p  6d25g   Rd3(7p8p,6d5g)   92.0      fixed             184.0     0.5000
e        6d7p8p  6d25g   Re3(7p8p,6d5g)   -21.9     fixed             -43.8     0.5000
e        6d7p8p  6d3     Rd1(7p8p,6d6d)   2080.3    fixed             4160.6    0.5000
e        6d7p8p  6d3     Rd3(7p8p,6d6d)   1599.5    fixed             3199.0    0.5000
e        6d7p8p  7s7p2   Rd2(6d8p,7s7p)   -2113.6   fixed             -4227.2   0.5000
e        6d7p8p  7s7p2   Re1(6d8p,7s7p)   -2215.6   fixed             -4431.2   0.5000
e        6d7p8p  7p27d   Rd1(6d8p,7p7d)   1383.4    fixed             2766.8    0.5000
e        6d7p8p  7p27d   Rd3(6d8p,7p7d)   265.6     fixed             531.2     0.5000
e        6d7p8p  7p27d   Re0(6d8p,7p7d)   643.0     fixed             1286.0    0.5000
e        6d7p8p  7p27d   Re2(6d8p,7p7d)   260.7     fixed             521.4     0.5000
e        6d7p8p  7s7p8p  Rd2(6d7p,7s7p)   -8503.1   fixed             -17006.2  0.5000
e        6d7p8p  7s7p8p  Re1(6d7p,7s7p)   -8006.6   fixed             -16013.2  0.5000
e        6d7p8p  7s7p8p  Rd2(6d8p,7s8p)   -1493.8   fixed             -2987.6   0.5000
e        6d7p8p  7s7p8p  Re1(6d8p,7s8p)   -760.9    fixed             -1521.8   0.5000
e        6d7p8p  7s7p5f  Rd2(6d8p,7s5f)   -1244.2   fixed             -2488.4   0.5000
e        6d7p8p  7s7p5f  Re1(6d8p,7s5f)   -3013.3   fixed             -6026.6   0.5000
e        6d7p8p  7s8p5f  Rd2(6d7p,7s5f)   -3761.7   fixed             -7523.4   0.5000
e        6d7p8p  7s8p5f  Re1(6d7p,7s5f)   -9812.9   fixed             -19625.8  0.5000
e        6d7p8p  7p28s   Rd1(6d8p,7p8s)   -1975.8   fixed             -3951.6   0.5000
e        6d7p8p  7p28s   Re2(6d8p,7p8s)   -610.9    fixed             -1221.8   0.5000
e        6d7p8p  7p7d5f  Rd2(6d8p,7d5f)   164.5     fixed             329.0     0.5000
e        6d7p8p  7p7d5f  Rd4(6d8p,7d5f)   131.9     fixed             263.8     0.5000
e        6d7p8p  7p7d5f  Re1(6d8p,7d5f)   1655.5    fixed             3311.0    0.5000
e        6d7p8p  7p7d5f  Re3(6d8p,7d5f)   350.1     fixed             700.2     0.5000
e        6d7p8p  7p8s8p  Rd1(6d7p,7p8s)   1488.4    fixed             2976.8    0.5000
e        6d7p8p  7p8s8p  Re2(6d7p,7p8s)   -1207.9   fixed             -2415.8   0.5000
e        6d7p8p  7p8s8p  Rd2(6d8p,8s8p)   -18.3     fixed             -36.6     0.5000
e        6d7p8p  7p8s8p  Re1(6d8p,8s8p)   -395.7    fixed             -791.4    0.5000
e        6d7p8p  7p8s5f  Rd2(6d8p,8s5f)   -360.7    fixed             -721.4    0.5000
e        6d7p8p  7p8s5f  Re1(6d8p,8s5f)   -2274.1   fixed             -4548.2   0.5000
e        6d7p8p  8s8p5f  Rd2(6d7p,8s5f)   -748.1    fixed             -1496.2   0.5000
e        6d7p8p  8s8p5f  Re1(6d7p,8s5f)   -524.8    fixed             -1049.6   0.5000
e        6d7p5f  6d7d8s  Rd3(7p5f,7d8s)   -1942.1   fixed             -3884.2   0.5000
e        6d7p5f  6d7d8s  Re1(7p5f,7d8s)   -2616.2   fixed             -5232.4   0.5000
e        6d7p5f  6d8p5f  Rd0(6d7p,6d8p)   0.0       fixed             0.0
e        6d7p5f  6d8p5f  Rd2(6d7p,6d8p)   2803.3    fixed             5606.6    0.5000
e        6d7p5f  6d8p5f  Re1(6d7p,6d8p)   2012.4    fixed             4024.8    0.5000
e        6d7p5f  6d8p5f  Re3(6d7p,6d8p)   1488.8    fixed             2977.6    0.5000
e        6d7p5f  6d8p5f  Rd0(7p5f,8p5f)   22.5      fixed             45.0      0.5000
e        6d7p5f  6d8p5f  Rd2(7p5f,8p5f)   737.6     fixed             1475.2    0.5000
e        6d7p5f  6d8p5f  Re2(7p5f,8p5f)   110.1     fixed             220.2     0.5000
e        6d7p5f  6d8p5f  Re4(7p5f,8p5f)   287.8     fixed             575.6     0.5000
e        6d7p5f  6d27s   Rd3(7p5f,6d7s)   -2293.5   fixed             -4587.0   0.5000
e        6d7p5f  6d27s   Re1(7p5f,6d7s)   -4323.2   fixed             -8646.4   0.5000
e        6d7p5f  6d27d   Rd1(7p5f,6d7d)   -1992.6   fixed             -3985.2   0.5000
e        6d7p5f  6d27d   Rd3(7p5f,6d7d)   -537.5    fixed             -1075.0   0.5000
e        6d7p5f  6d27d   Re1(7p5f,6d7d)   -460.6    fixed             -921.2    0.5000
e        6d7p5f  6d27d   Re3(7p5f,6d7d)   -170.2    fixed             -340.4    0.5000
e        6d7p5f  6d28s   Rd3(7p5f,6d8s)   323.6     fixed             647.2     0.5000
e        6d7p5f  6d28s   Re1(7p5f,6d8s)   -136.6    fixed             -273.2    0.5000
e        6d7p5f  6d25g   Rd1(7p5f,6d5g)   -715.2    fixed             -1430.4   0.5000
e        6d7p5f  6d25g   Rd3(7p5f,6d5g)   -144.1    fixed             -288.2    0.5000
e        6d7p5f  6d25g   Re3(7p5f,6d5g)   -52.0     fixed             -104.0    0.5000
e        6d7p5f  6d25g   Re5(7p5f,6d5g)   -32.3     fixed             -64.6     0.5000
e        6d7p5f  6d3     Rd1(7p5f,6d6d)   3544.0    fixed             7088.0    0.5000
e        6d7p5f  6d3     Rd3(7p5f,6d6d)   2052.6    fixed             4105.2    0.5000
e        6d7p5f  7s7p2   Rd2(6d5f,7s7p)   -2876.1   fixed             -5752.2   0.5000
e        6d7p5f  7s7p2   Re3(6d5f,7s7p)   -1785.9   fixed             -3571.8   0.5000
e        6d7p5f  7p27d   Rd1(6d5f,7p7d)   -2389.5   fixed             -4779.0   0.5000
e        6d7p5f  7p27d   Rd3(6d5f,7p7d)   -818.5    fixed             -1637.0   0.5000
e        6d7p5f  7p27d   Re2(6d5f,7p7d)   -166.6    fixed             -333.2    0.5000
e        6d7p5f  7p27d   Re4(6d5f,7p7d)   -211.5    fixed             -423.0    0.5000
e        6d7p5f  7s7p8p  Rd2(6d5f,7s8p)   55.4      fixed             110.8     0.5000
e        6d7p5f  7s7p8p  Re3(6d5f,7s8p)   -551.3    fixed             -1102.6   0.5000
e        6d7p5f  7s7p5f  Rd2(6d7p,7s7p)   -6834.1   fixed             -13668.2  0.5000
e        6d7p5f  7s7p5f  Re1(6d7p,7s7p)   -6358.3   fixed             -12716.6  0.5000
e        6d7p5f  7s7p5f  Rd2(6d5f,7s5f)   -2087.2   fixed             -4174.4   0.5000
e        6d7p5f  7s7p5f  Re3(6d5f,7s5f)   -1639.2   fixed             -3278.4   0.5000
e        6d7p5f  7s8p5f  Rd2(6d7p,7s8p)   -2370.5   fixed             -4741.0   0.5000
e        6d7p5f  7s8p5f  Re1(6d7p,7s8p)   -2459.0   fixed             -4918.0   0.5000
e        6d7p5f  7p28s   Rd3(6d5f,7p8s)   479.6     fixed             959.2     0.5000
e        6d7p5f  7p28s   Re2(6d5f,7p8s)   -352.6    fixed             -705.2    0.5000
e        6d7p5f  7p7d5f  Rd1(6d7p,7p7d)   0.0       fixed             0.0
e        6d7p5f  7p7d5f  Rd3(6d7p,7p7d)   1252.2    fixed             2504.4    0.5000
e        6d7p5f  7p7d5f  Re0(6d7p,7p7d)   -754.6    fixed             -1509.2   0.5000
e        6d7p5f  7p7d5f  Re2(6d7p,7p7d)   -119.2    fixed             -238.4    0.5000
e        6d7p5f  7p7d5f  Rd0(6d5f,7d5f)   100.3     fixed             200.6     0.5000
e        6d7p5f  7p7d5f  Rd2(6d5f,7d5f)   789.4     fixed             1578.8    0.5000
e        6d7p5f  7p7d5f  Rd4(6d5f,7d5f)   476.8     fixed             953.6     0.5000
e        6d7p5f  7p7d5f  Re1(6d5f,7d5f)   -975.6    fixed             -1951.2   0.5000
e        6d7p5f  7p7d5f  Re3(6d5f,7d5f)   265.0     fixed             530.0     0.5000
e        6d7p5f  7p7d5f  Re5(6d5f,7d5f)   300.6     fixed             601.2     0.5000
e        6d7p5f  7p8s8p  Rd2(6d5f,8s8p)   -412.8    fixed             -825.6    0.5000
e        6d7p5f  7p8s8p  Re3(6d5f,8s8p)   -111.2    fixed             -222.4    0.5000
e        6d7p5f  7p8s5f  Rd1(6d7p,7p8s)   5.5       fixed             11.0      0.5000
e        6d7p5f  7p8s5f  Re2(6d7p,7p8s)   -1697.7   fixed             -3395.4   0.5000
e        6d7p5f  7p8s5f  Rd2(6d5f,8s5f)   -602.5    fixed             -1205.0   0.5000
e        6d7p5f  7p8s5f  Re3(6d5f,8s5f)   -160.6    fixed             -321.2    0.5000
e        6d7p5f  8s8p5f  Rd2(6d7p,8s8p)   -764.9    fixed             -1529.8   0.5000
e        6d7p5f  8s8p5f  Re1(6d7p,8s8p)   67.2      fixed             134.4     0.5000
e        6d7d8s  6d8s2   Rd2(6d7d,6d8s)   -2260.6   fixed             -4521.2   0.5000
e        6d7d8s  6d8s2   Re2(6d7d,6d8s)   -786.8    fixed             -1573.6   0.5000
e        6d7d8s  6d8p5f  Rd3(7d8s,8p5f)   143.1     fixed             286.2     0.5000
e        6d7d8s  6d8p5f  Re1(7d8s,8p5f)   245.5     fixed             491.0     0.5000
e        6d7d8s  6d27s   Rd0(7d8s,6d7s)   672.4     fixed             1344.8    0.5000
e        6d7d8s  6d27s   Re2(7d8s,6d7s)   725.5     fixed             1451.0    0.5000
e        6d7d8s  6d27d   Rd2(6d8s,6d6d)   -3585.1   fixed             -7170.2   0.5000
e        6d7d8s  6d27d   Rd2(7d8s,6d7d)   425.3     fixed             850.6     0.5000
e        6d7d8s  6d27d   Re2(7d8s,6d7d)   153.5     fixed             307.0     0.5000
e        6d7d8s  6d28s   Rd0(6d7d,6d6d)   410.1     fixed             820.2     0.5000
e        6d7d8s  6d28s   Rd2(6d7d,6d6d)   2737.6    fixed             5475.2    0.5000
e        6d7d8s  6d28s   Rd4(6d7d,6d6d)   2028.4    fixed             4056.8    0.5000
e        6d7d8s  6d28s   Rd0(7d8s,6d8s)   -11.0     fixed             -22.0     0.5000
e        6d7d8s  6d28s   Re2(7d8s,6d8s)   -238.6    fixed             -477.2    0.5000
e        6d7d8s  6d25g   Rd4(7d8s,6d5g)   64.0      fixed             128.0     0.5000
e        6d7d8s  6d25g   Re2(7d8s,6d5g)   67.7      fixed             135.4     0.5000
e        6d7d8s  6d3     Rd2(7d8s,6d6d)   -1005.3   fixed             -2010.6   0.5000
e        6d7d8s  7s28s   Rd2(6d7d,7s7s)   252.9     fixed             505.8     0.5000
e        6d7d8s  7p27d   Rd1(6d8s,7p7p)   345.8     fixed             691.6     0.5000
e        6d7d8s  7s8s2   Rd2(6d7d,7s8s)   2442.3    fixed             4884.6    0.5000
e        6d7d8s  7s8s2   Re2(6d7d,7s8s)   490.4     fixed             980.8     0.5000
e        6d7d8s  7s7d8s  Rd2(6d7d,7s7d)   -2520.7   fixed             -5041.4   0.5000
e        6d7d8s  7s7d8s  Re2(6d7d,7s7d)   -533.9    fixed             -1067.8   0.5000
e        6d7d8s  7p28s   Rd1(6d7d,7p7p)   -2126.5   fixed             -4253.0   0.5000
e        6d7d8s  7p28s   Rd3(6d7d,7p7p)   -915.3    fixed             -1830.6   0.5000
e        6d7d8s  7p7d5f  Rd3(6d8s,7p5f)   -722.6    fixed             -1445.2   0.5000
e        6d7d8s  7p7d5f  Re1(6d8s,7p5f)   170.7     fixed             341.4     0.5000
e        6d7d8s  7p8s8p  Rd1(6d7d,7p8p)   2281.5    fixed             4563.0    0.5000
e        6d7d8s  7p8s8p  Rd3(6d7d,7p8p)   685.2     fixed             1370.4    0.5000
e        6d7d8s  7p8s8p  Re1(6d7d,7p8p)   -446.3    fixed             -892.6    0.5000
e        6d7d8s  7p8s8p  Re3(6d7d,7p8p)   -56.3     fixed             -112.6    0.5000
e        6d7d8s  7p8s5f  Rd1(6d7d,7p5f)   397.0     fixed             794.0     0.5000
e        6d7d8s  7p8s5f  Rd3(6d7d,7p5f)   62.9      fixed             125.8     0.5000
e        6d7d8s  7p8s5f  Re1(6d7d,7p5f)   -2515.7   fixed             -5031.4   0.5000
e        6d7d8s  7p8s5f  Re3(6d7d,7p5f)   -605.8    fixed             -1211.6   0.5000
e        6d7d8s  8s8p5f  Rd1(6d7d,8p5f)   309.7     fixed             619.4     0.5000
e        6d7d8s  8s8p5f  Rd3(6d7d,8p5f)   121.9     fixed             243.8     0.5000
e        6d7d8s  8s8p5f  Re1(6d7d,8p5f)   1195.4    fixed             2390.8    0.5000
e        6d7d8s  8s8p5f  Re3(6d7d,8p5f)   124.6     fixed             249.2     0.5000
e        6d8s2   6d27d   Rd2(8s8s,6d7d)   -128.3    fixed             -256.6    0.5000
e        6d8s2   6d28s   Rd2(6d8s,6d6d)   -3461.3   fixed             -6922.6   0.5000
e        6d8s2   6d3     Rd2(8s8s,6d6d)   1188.7    fixed             2377.4    0.5000
e        6d8s2   7s7d8s  Rd2(6d8s,7s7d)   2302.4    fixed             4604.8    0.5000
e        6d8s2   7s7d8s  Re0(6d8s,7s7d)   1029.6    fixed             2059.2    0.5000
e        6d8s2   7p28s   Rd1(6d8s,7p7p)   431.0     fixed             862.0     0.5000
e        6d8s2   7p8s8p  Rd1(6d8s,7p8p)   -3019.6   fixed             -6039.2   0.5000
e        6d8s2   7p8s8p  Re1(6d8s,7p8p)   -246.1    fixed             -492.2    0.5000
e        6d8s2   7p8s5f  Rd3(6d8s,7p5f)   -686.8    fixed             -1373.6   0.5000
e        6d8s2   7p8s5f  Re1(6d8s,7p5f)   289.4     fixed             578.8     0.5000
e        6d8s2   8s8p5f  Rd3(6d8s,8p5f)   -446.9    fixed             -893.8    0.5000
e        6d8s2   8s8p5f  Re1(6d8s,8p5f)   -2404.4   fixed             -4808.8   0.5000
e        6d8p5f  6d27s   Rd3(8p5f,6d7s)   -1439.7   fixed             -2879.4   0.5000
e        6d8p5f  6d27s   Re1(8p5f,6d7s)   -3327.6   fixed             -6655.2   0.5000
e        6d8p5f  6d27d   Rd1(8p5f,6d7d)   224.1     fixed             448.2     0.5000
e        6d8p5f  6d27d   Rd3(8p5f,6d7d)   119.3     fixed             238.6     0.5000
e        6d8p5f  6d27d   Re1(8p5f,6d7d)   1236.5    fixed             2473.0    0.5000
e        6d8p5f  6d27d   Re3(8p5f,6d7d)   202.3     fixed             404.6     0.5000
e        6d8p5f  6d28s   Rd3(8p5f,6d8s)   -348.4    fixed             -696.8    0.5000
e        6d8p5f  6d28s   Re1(8p5f,6d8s)   -1925.6   fixed             -3851.2   0.5000
e        6d8p5f  6d25g   Rd1(8p5f,6d5g)   -30.8     fixed             -61.6     0.5000
e        6d8p5f  6d25g   Rd3(8p5f,6d5g)   -14.5     fixed             -29.0     0.5000
e        6d8p5f  6d25g   Re3(8p5f,6d5g)   29.7      fixed             59.4      0.5000
e        6d8p5f  6d25g   Re5(8p5f,6d5g)   -1.6      fixed             -3.2      0.5000
e        6d8p5f  6d3     Rd1(8p5f,6d6d)   2340.1    fixed             4680.2    0.5000
e        6d8p5f  6d3     Rd3(8p5f,6d6d)   1335.7    fixed             2671.4    0.5000
e        6d8p5f  7s7p8p  Rd2(6d5f,7s7p)   -5299.7   fixed             -10599.4  0.5000
e        6d8p5f  7s7p8p  Re3(6d5f,7s7p)   -4779.6   fixed             -9559.2   0.5000
e        6d8p5f  7s7p5f  Rd2(6d8p,7s7p)   -2319.4   fixed             -4638.8   0.5000
e        6d8p5f  7s7p5f  Re1(6d8p,7s7p)   -2485.0   fixed             -4970.0   0.5000
e        6d8p5f  7s8p5f  Rd2(6d8p,7s8p)   -1549.9   fixed             -3099.8   0.5000
e        6d8p5f  7s8p5f  Re1(6d8p,7s8p)   -955.2    fixed             -1910.4   0.5000
e        6d8p5f  7s8p5f  Rd2(6d5f,7s5f)   -7190.4   fixed             -14380.8  0.5000
e        6d8p5f  7s8p5f  Re3(6d5f,7s5f)   -4041.5   fixed             -8083.0   0.5000
e        6d8p5f  7p7d5f  Rd1(6d8p,7p7d)   1430.6    fixed             2861.2    0.5000
e        6d8p5f  7p7d5f  Rd3(6d8p,7p7d)   356.8     fixed             713.6     0.5000
e        6d8p5f  7p7d5f  Re0(6d8p,7p7d)   963.0     fixed             1926.0    0.5000
e        6d8p5f  7p7d5f  Re2(6d8p,7p7d)   415.5     fixed             831.0     0.5000
e        6d8p5f  7p8s8p  Rd3(6d5f,7p8s)   -672.4    fixed             -1344.8   0.5000
e        6d8p5f  7p8s8p  Re2(6d5f,7p8s)   -655.4    fixed             -1310.8   0.5000
e        6d8p5f  7p8s5f  Rd1(6d8p,7p8s)   -1719.6   fixed             -3439.2   0.5000
e        6d8p5f  7p8s5f  Re2(6d8p,7p8s)   -607.3    fixed             -1214.6   0.5000
e        6d8p5f  8s8p5f  Rd2(6d8p,8s8p)   -4.8      fixed             -9.6      0.5000
e        6d8p5f  8s8p5f  Re1(6d8p,8s8p)   -377.2    fixed             -754.4    0.5000
e        6d8p5f  8s8p5f  Rd2(6d5f,8s5f)   -2158.7   fixed             -4317.4   0.5000
e        6d8p5f  8s8p5f  Re3(6d5f,8s5f)   -1149.7   fixed             -2299.4   0.5000
e        6d27s   6d27d   Rd2(6d7s,6d7d)   -1073.8   fixed             -2147.6   0.5000
e        6d27s   6d27d   Re2(6d7s,6d7d)   -1429.0   fixed             -2858.0   0.5000
e        6d27s   6d28s   Rd0(6d7s,6d8s)   0.0       fixed             0.0
e        6d27s   6d28s   Re2(6d7s,6d8s)   2416.3    fixed             4832.6    0.5000
e        6d27s   6d25g   Rd4(6d7s,6d5g)   60.7      fixed             121.4     0.5000
e        6d27s   6d25g   Re2(6d7s,6d5g)   98.8      fixed             197.6     0.5000
e        6d27s   6d3     Rd2(6d7s,6d6d)   -13229.4  1040      9       -20926.0  0.6322
e        6d27s   7s27d   Rd2(6d6d,7s7d)   -1358.2   fixed             -2716.4   0.5000
e        6d27s   7s28s   Rd2(6d6d,7s8s)   1504.2    fixed             3008.4    0.5000
e        6d27s   7s25g   Rd2(6d6d,7s5g)   114.1     fixed             228.2     0.5000
e        6d27s   7s7p2   Rd1(6d6d,7p7p)   7212.3    fixed             14424.6   0.5000
e        6d27s   7s7p2   Rd3(6d6d,7p7p)   4952.3    fixed             9904.6    0.5000
e        6d27s   7s7p8p  Rd1(6d6d,7p8p)   1985.3    fixed             3970.6    0.5000
e        6d27s   7s7p8p  Rd3(6d6d,7p8p)   1555.9    fixed             3111.8    0.5000
e        6d27s   7s8s2   Rd2(6d6d,8s8s)   1002.5    fixed             2005.0    0.5000
e        6d27s   7s7p5f  Rd1(6d6d,7p5f)   5713.9    fixed             11427.8   0.5000
e        6d27s   7s7p5f  Rd3(6d6d,7p5f)   2922.1    fixed             5844.2    0.5000
e        6d27s   7s8p5f  Rd1(6d6d,8p5f)   2047.5    fixed             4095.0    0.5000
e        6d27s   7s8p5f  Rd3(6d6d,8p5f)   1150.9    fixed             2301.8    0.5000
e        6d27s   7s7d8s  Rd2(6d6d,7d8s)   -963.2    fixed             -1926.4   0.5000
e        6d27d   6d28s   Rd2(6d7d,6d8s)   -1718.7   fixed             -3437.4   0.5000
e        6d27d   6d28s   Re2(6d7d,6d8s)   -684.0    fixed             -1368.0   0.5000
e        6d27d   6d25g   Rd2(6d7d,6d5g)   225.2     fixed             450.4     0.5000
e        6d27d   6d25g   Rd4(6d7d,6d5g)   35.7      fixed             71.4      0.5000
e        6d27d   6d25g   Re2(6d7d,6d5g)   -3.4      fixed             -6.8      0.5000
e        6d27d   6d25g   Re4(6d7d,6d5g)   0.2       fixed             0.4       0.5000
e        6d27d   6d3     Rd0(6d7d,6d6d)   349.6     fixed             699.2     0.5000
e        6d27d   6d3     Rd2(6d7d,6d6d)   2225.9    fixed             4451.8    0.5000
e        6d27d   6d3     Rd4(6d7d,6d6d)   1612.1    fixed             3224.2    0.5000
e        6d27d   7s27d   Rd2(6d6d,7s7s)   10622.3   fixed             21244.6   0.5000
e        6d27d   7p27d   Rd1(6d6d,7p7p)   7011.4    fixed             14022.8   0.5000
e        6d27d   7p27d   Rd3(6d6d,7p7p)   5015.9    fixed             10031.8   0.5000
e        6d27d   7s7d8s  Rd2(6d6d,7s8s)   2218.1    fixed             4436.2    0.5000
e        6d27d   7p7d5f  Rd1(6d6d,7p5f)   5480.7    fixed             10961.4   0.5000
e        6d27d   7p7d5f  Rd3(6d6d,7p5f)   2796.6    fixed             5593.2    0.5000
e        6d28s   6d25g   Rd4(6d8s,6d5g)   -31.7     fixed             -63.4     0.5000
e        6d28s   6d25g   Re2(6d8s,6d5g)   11.9      fixed             23.8      0.5000
e        6d28s   6d3     Rd2(6d8s,6d6d)   -3654.5   287       9       -5780.6   0.6322
e        6d28s   7s28s   Rd2(6d6d,7s7s)   10695.1   fixed             21390.2   0.5000
e        6d28s   7s8s2   Rd2(6d6d,7s8s)   2118.8    fixed             4237.6    0.5000
e        6d28s   7s7d8s  Rd2(6d6d,7s7d)   -1220.5   fixed             -2441.0   0.5000
e        6d28s   7p28s   Rd1(6d6d,7p7p)   7012.0    fixed             14024.0   0.5000
e        6d28s   7p28s   Rd3(6d6d,7p7p)   4998.7    fixed             9997.4    0.5000
e        6d28s   7p8s8p  Rd1(6d6d,7p8p)   2475.0    fixed             4950.0    0.5000
e        6d28s   7p8s8p  Rd3(6d6d,7p8p)   1960.5    fixed             3921.0    0.5000
e        6d28s   7p8s5f  Rd1(6d6d,7p5f)   5422.7    fixed             10845.4   0.5000
e        6d28s   7p8s5f  Rd3(6d6d,7p5f)   2757.4    fixed             5514.8    0.5000
e        6d28s   8s8p5f  Rd1(6d6d,8p5f)   2570.2    fixed             5140.4    0.5000
e        6d28s   8s8p5f  Rd3(6d6d,8p5f)   1452.0    fixed             2904.0    0.5000
e        6d25g   6d3     Rd2(6d5g,6d6d)   -110.0    fixed             -220.0    0.5000
e        6d25g   6d3     Rd4(6d5g,6d6d)   -52.7     fixed             -105.4    0.5000
e        6d25g   7s25g   Rd2(6d6d,7s7s)   10697.6   fixed             21395.2   0.5000
e        7s27d   7s7p2   Rd1(7s7d,7p7p)   2258.9    fixed             4517.8    0.5000
e        7s27d   7p27d   Rd1(7s7s,7p7p)   12537.3   fixed             25074.6   0.5000
e        7s27d   7s7p8p  Rd1(7s7d,7p8p)   -2997.0   fixed             -5994.0   0.5000
e        7s27d   7s7p8p  Re1(7s7d,7p8p)   227.1     fixed             454.2     0.5000
e        7s27d   7s7p5f  Rd1(7s7d,7p5f)   -700.3    fixed             -1400.6   0.5000
e        7s27d   7s7p5f  Re3(7s7d,7p5f)   387.2     fixed             774.4     0.5000
e        7s27d   7s8p5f  Rd1(7s7d,8p5f)   -453.2    fixed             -906.4    0.5000
e        7s27d   7s8p5f  Re3(7s7d,8p5f)   -221.2    fixed             -442.4    0.5000
e        7s27d   7s7d8s  Rd0(7s7s,7s8s)   766.2     fixed             1532.4    0.5000
e        7s27d   7s7d8s  Rd2(7s7d,7d8s)   -1149.9   fixed             -2299.8   0.5000
e        7s27d   7s7d8s  Re0(7s7d,7d8s)   -101.9    fixed             -203.8    0.5000
e        7s28s   7s7p2   Rd1(7s8s,7p7p)   -1959.4   fixed             -3918.8   0.5000
e        7s28s   7s7p8p  Rd1(7s8s,7p8p)   3389.0    fixed             6778.0    0.5000
e        7s28s   7s7p8p  Re1(7s8s,7p8p)   -13.6     fixed             -27.2     0.5000
e        7s28s   7s8s2   Rd0(7s7s,7s8s)   794.8     fixed             1589.6    0.5000
e        7s28s   7s8s2   Rd0(7s8s,8s8s)   50.2      fixed             100.4     0.5000
e        7s28s   7p28s   Rd1(7s7s,7p7p)   12369.2   fixed             24738.4   0.5000
e        7s28s   7p8s8p  Rd1(7s7s,7p8p)   4027.5    fixed             8055.0    0.5000
e        7s25g   7s7p5f  Rd1(7s5g,7p5f)   121.4     fixed             242.8     0.5000
e        7s25g   7s7p5f  Re3(7s5g,7p5f)   91.9      fixed             183.8     0.5000
e        7s25g   7s8p5f  Rd1(7s5g,8p5f)   27.0      fixed             54.0      0.5000
e        7s25g   7s8p5f  Re3(7s5g,8p5f)   -34.5     fixed             -69.0     0.5000
e        7s7p2   7p27d   Rd1(7s7p,7p7d)   4224.9    fixed             8449.8    0.5000
e        7s7p2   7p27d   Re2(7s7p,7p7d)   1549.5    fixed             3099.0    0.5000
e        7s7p2   7s7p8p  Rd0(7s7p,7s8p)   516.9     fixed             1033.8    0.5000
e        7s7p2   7s7p8p  Re1(7s7p,7s8p)   3009.7    fixed             6019.4    0.5000
e        7s7p2   7s7p8p  Rd0(7p7p,7p8p)   359.5     fixed             719.0     0.5000
e        7s7p2   7s7p8p  Rd2(7p7p,7p8p)   1476.1    fixed             2952.2    0.5000
e        7s7p2   7s8s2   Rd1(7p7p,8s8s)   2748.0    fixed             5496.0    0.5000
e        7s7p2   7s7p5f  Rd2(7p7p,7p5f)   3969.1    fixed             7938.2    0.5000
e        7s7p2   7s8p5f  Rd2(7p7p,8p5f)   1026.9    fixed             2053.8    0.5000
e        7s7p2   7s7d8s  Rd1(7p7p,7d8s)   -2935.0   fixed             -5870.0   0.5000
e        7s7p2   7p28s   Rd1(7s7p,7p8s)   0.0       fixed             0.0
e        7s7p2   7p28s   Re0(7s7p,7p8s)   -1660.6   fixed             -3321.2   0.5000
e        7s7p2   7p7d5f  Rd2(7s7p,7d5f)   -361.9    fixed             -723.8    0.5000
e        7s7p2   7p7d5f  Re3(7s7p,7d5f)   -206.7    fixed             -413.4    0.5000
e        7s7p2   7p8s8p  Rd0(7s7p,8s8p)   573.9     fixed             1147.8    0.5000
e        7s7p2   7p8s8p  Re1(7s7p,8s8p)   31.6      fixed             63.2      0.5000
e        7p27d   7s7p8p  Rd1(7p7d,7s8p)   -2533.2   fixed             -5066.4   0.5000
e        7p27d   7s7p8p  Re2(7p7d,7s8p)   -59.6     fixed             -119.2    0.5000
e        7p27d   7s7p5f  Rd1(7p7d,7s5f)   -418.8    fixed             -837.6    0.5000
e        7p27d   7s7p5f  Re2(7p7d,7s5f)   748.3     fixed             1496.6    0.5000
e        7p27d   7s7d8s  Rd1(7p7p,7s8s)   -1870.9   fixed             -3741.8   0.5000
e        7p27d   7p28s   Rd2(7p7d,7p8s)   -3978.5   fixed             -7957.0   0.5000
e        7p27d   7p28s   Re1(7p7d,7p8s)   -1455.3   fixed             -2910.6   0.5000
e        7p27d   7p7d5f  Rd2(7p7p,7p5f)   3615.3    fixed             7230.6    0.5000
e        7p27d   7p7d5f  Rd1(7p7d,7d5f)   210.3     fixed             420.6     0.5000
e        7p27d   7p7d5f  Rd3(7p7d,7d5f)   234.8     fixed             469.6     0.5000
e        7p27d   7p7d5f  Re2(7p7d,7d5f)   931.0     fixed             1862.0    0.5000
e        7p27d   7p7d5f  Re4(7p7d,7d5f)   398.0     fixed             796.0     0.5000
e        7p27d   7p8s8p  Rd1(7p7d,8s8p)   2483.9    fixed             4967.8    0.5000
e        7p27d   7p8s8p  Re2(7p7d,8s8p)   763.7     fixed             1527.4    0.5000
e        7p27d   7p8s5f  Rd1(7p7d,8s5f)   -497.2    fixed             -994.4    0.5000
e        7p27d   7p8s5f  Re2(7p7d,8s5f)   -1016.4   fixed             -2032.8   0.5000
e        7s7p8p  7s8s2   Rd1(7p8p,8s8s)   -1823.1   fixed             -3646.2   0.5000
e        7s7p8p  7s7p5f  Rd2(7p8p,7p5f)   851.7     fixed             1703.4    0.5000
e        7s7p8p  7s7p5f  Re2(7p8p,7p5f)   507.4     fixed             1014.8    0.5000
e        7s7p8p  7s8p5f  Rd2(7p8p,8p5f)   354.3     fixed             708.6     0.5000
e        7s7p8p  7s8p5f  Re2(7p8p,8p5f)   777.2     fixed             1554.4    0.5000
e        7s7p8p  7s7d8s  Rd1(7p8p,7d8s)   2181.8    fixed             4363.6    0.5000
e        7s7p8p  7s7d8s  Re1(7p8p,7d8s)   1783.6    fixed             3567.2    0.5000
e        7s7p8p  7p28s   Rd1(7s8p,7p8s)   3445.4    fixed             6890.8    0.5000
e        7s7p8p  7p28s   Re0(7s8p,7p8s)   670.4     fixed             1340.8    0.5000
e        7s7p8p  7p7d5f  Rd2(7s8p,7d5f)   -218.0    fixed             -436.0    0.5000
e        7s7p8p  7p7d5f  Re3(7s8p,7d5f)   -472.3    fixed             -944.6    0.5000
e        7s7p8p  7p8s8p  Rd1(7s7p,7p8s)   0.0       fixed             0.0
e        7s7p8p  7p8s8p  Re0(7s7p,7p8s)   -1653.2   fixed             -3306.4   0.5000
e        7s7p8p  7p8s8p  Rd0(7s8p,8s8p)   116.9     fixed             233.8     0.5000
e        7s7p8p  7p8s8p  Re1(7s8p,8s8p)   541.6     fixed             1083.2    0.5000
e        7s8s2   7p28s   Rd1(7s8s,7p7p)   -1941.0   fixed             -3882.0   0.5000
e        7s8s2   7p8s8p  Rd1(7s8s,7p8p)   4186.2    fixed             8372.4    0.5000
e        7s8s2   7p8s8p  Re1(7s8s,7p8p)   -29.3     fixed             -58.6     0.5000
e        7s7p5f  7s8p5f  Rd0(7s7p,7s8p)   0.0       fixed             0.0
e        7s7p5f  7s8p5f  Re1(7s7p,7s8p)   3136.9    fixed             6273.8    0.5000
e        7s7p5f  7s8p5f  Rd0(7p5f,8p5f)   46.8      fixed             93.6      0.5000
e        7s7p5f  7s8p5f  Rd2(7p5f,8p5f)   1461.9    fixed             2923.8    0.5000
e        7s7p5f  7s8p5f  Re2(7p5f,8p5f)   668.3     fixed             1336.6    0.5000
e        7s7p5f  7s8p5f  Re4(7p5f,8p5f)   549.0     fixed             1098.0    0.5000
e        7s7p5f  7s7d8s  Rd3(7p5f,7d8s)   -724.3    fixed             -1448.6   0.5000
e        7s7p5f  7s7d8s  Re1(7p5f,7d8s)   -931.6    fixed             -1863.2   0.5000
e        7s7p5f  7p7d5f  Rd1(7s7p,7p7d)   2693.7    fixed             5387.4    0.5000
e        7s7p5f  7p7d5f  Re2(7s7p,7p7d)   431.3     fixed             862.6     0.5000
e        7s7p5f  7p7d5f  Rd2(7s5f,7d5f)   -1143.7   fixed             -2287.4   0.5000
e        7s7p5f  7p7d5f  Re3(7s5f,7d5f)   -696.4    fixed             -1392.8   0.5000
e        7s7p5f  7p8s5f  Rd1(7s7p,7p8s)   0.0       fixed             0.0
e        7s7p5f  7p8s5f  Re0(7s7p,7p8s)   -1653.2   fixed             -3306.4   0.5000
e        7s7p5f  7p8s5f  Rd0(7s5f,8s5f)   85.3      fixed             170.6     0.5000
e        7s7p5f  7p8s5f  Re3(7s5f,8s5f)   1170.0    fixed             2340.0    0.5000
e        7s7p5f  8s8p5f  Rd0(7s7p,8s8p)   554.2     fixed             1108.4    0.5000
e        7s7p5f  8s8p5f  Re1(7s7p,8s8p)   -191.3    fixed             -382.6    0.5000
e        7s8p5f  7s7d8s  Rd3(8p5f,7d8s)   91.4      fixed             182.8     0.5000
e        7s8p5f  7s7d8s  Re1(8p5f,7d8s)   97.0      fixed             194.0     0.5000
e        7s8p5f  7p7d5f  Rd1(7s8p,7p7d)   -2345.4   fixed             -4690.8   0.5000
e        7s8p5f  7p7d5f  Re2(7s8p,7p7d)   -265.5    fixed             -531.0    0.5000
e        7s8p5f  7p8s5f  Rd1(7s8p,7p8s)   2823.6    fixed             5647.2    0.5000
e        7s8p5f  7p8s5f  Re0(7s8p,7p8s)   778.3     fixed             1556.6    0.5000
e        7s8p5f  8s8p5f  Rd0(7s8p,8s8p)   136.4     fixed             272.8     0.5000
e        7s8p5f  8s8p5f  Re1(7s8p,8s8p)   616.7     fixed             1233.4    0.5000
e        7s8p5f  8s8p5f  Rd0(7s5f,8s5f)   84.3      fixed             168.6     0.5000
e        7s8p5f  8s8p5f  Re3(7s5f,8s5f)   1158.9    fixed             2317.8    0.5000
e        7s7d8s  7p28s   Rd1(7s7d,7p7p)   3901.1    fixed             7802.2    0.5000
e        7s7d8s  7p8s8p  Rd1(7s7d,7p8p)   -3300.2   fixed             -6600.4   0.5000
e        7s7d8s  7p8s8p  Re1(7s7d,7p8p)   772.5     fixed             1545.0    0.5000
e        7s7d8s  7p8s5f  Rd1(7s7d,7p5f)   -865.5    fixed             -1731.0   0.5000
e        7s7d8s  7p8s5f  Re3(7s7d,7p5f)   723.5     fixed             1447.0    0.5000
e        7s7d8s  8s8p5f  Rd1(7s7d,8p5f)   -628.7    fixed             -1257.4   0.5000
e        7s7d8s  8s8p5f  Re3(7s7d,8p5f)   -181.7    fixed             -363.4    0.5000
e        7p28s   7p7d5f  Rd3(7p8s,7d5f)   -329.9    fixed             -659.8    0.5000
e        7p28s   7p7d5f  Re2(7p8s,7d5f)   -1122.3   fixed             -2244.6   0.5000
e        7p28s   7p8s8p  Rd0(7p7p,7p8p)   419.5     fixed             839.0     0.5000
e        7p28s   7p8s8p  Rd2(7p7p,7p8p)   1782.3    fixed             3564.6    0.5000
e        7p28s   7p8s8p  Rd1(7p8s,8s8p)   -2663.5   fixed             -5327.0   0.5000
e        7p28s   7p8s8p  Re0(7p8s,8s8p)   -391.1    fixed             -782.2    0.5000
e        7p28s   7p8s5f  Rd2(7p7p,7p5f)   3537.3    fixed             7074.6    0.5000
e        7p28s   8s8p5f  Rd2(7p7p,8p5f)   1132.5    fixed             2265.0    0.5000
e        7p7d5f  7p8s8p  Rd2(7d5f,8s8p)   -155.8    fixed             -311.6    0.5000
e        7p7d5f  7p8s8p  Re3(7d5f,8s8p)   92.7      fixed             185.4     0.5000
e        7p7d5f  7p8s5f  Rd2(7p7d,7p8s)   -3642.4   fixed             -7284.8   0.5000
e        7p7d5f  7p8s5f  Re1(7p7d,7p8s)   -1306.6   fixed             -2613.2   0.5000
e        7p7d5f  7p8s5f  Rd2(7d5f,8s5f)   -1205.5   fixed             -2411.0   0.5000
e        7p7d5f  7p8s5f  Re3(7d5f,8s5f)   -339.4    fixed             -678.8    0.5000
e        7p7d5f  8s8p5f  Rd1(7p7d,8s8p)   2367.1    fixed             4734.2    0.5000
e        7p7d5f  8s8p5f  Re2(7p7d,8s8p)   524.2     fixed             1048.4    0.5000
e        7p8s8p  7p8s5f  Rd2(7p8p,7p5f)   1069.1    fixed             2138.2    0.5000
e        7p8s8p  7p8s5f  Re2(7p8p,7p5f)   540.8     fixed             1081.6    0.5000
e        7p8s8p  8s8p5f  Rd2(7p8p,8p5f)   489.2     fixed             978.4     0.5000
e        7p8s8p  8s8p5f  Re2(7p8p,8p5f)   960.0     fixed             1920.0    0.5000
e        7p8s5f  8s8p5f  Rd1(7p8s,8s8p)   0.0       fixed             0.0
e        7p8s5f  8s8p5f  Re0(7p8s,8s8p)   -2585.5   fixed             -5171.0   0.5000
e        7p8s5f  8s8p5f  Rd0(7p5f,8p5f)   57.7      fixed             115.4     0.5000
e        7p8s5f  8s8p5f  Rd2(7p5f,8p5f)   1976.7    fixed             3953.4    0.5000
e        7p8s5f  8s8p5f  Re2(7p5f,8p5f)   819.0     fixed             1638.0    0.5000
e        7p8s5f  8s8p5f  Re4(7p5f,8p5f)   696.6     fixed             1393.2    0.5000
o        6d7s7p          Eav              23249.1   239               16467.7   1.4118
o        6d7s7p          zeta(6d)         1015.9    140       6       1272.5    0.7983
o        6d7s7p          zeta(7p)         2832.8    183       7       2195.9    1.2900
o        6d7s7p          F1(6d,7p)        0.0       fixed             0.0
o        6d7s7p          F2(6d,7p)        8588.9    1001      5       14362.0   0.5980
o        6d7s7p          G2(6d,7s)        14850.0   2470      3       19062.1   0.7790
o        6d7s7p          G1(6d,7p)        6443.2    482       2       9766.1    0.6597
o        6d7s7p          G2(6d,7p)        0.0       fixed             0.0
o        6d7s7p          G3(6d,7p)        2519.3    1221      10      6894.4    0.3654
o        6d7s7p          G1(7s,7p)        9196.1    774       4       20369.4   0.4515
o        6d7s8p          Eav              41497.7   fixed             33627.3   1.2340
o        6d7s8p          zeta(6d)         1081.4    149       6       1354.5    0.7984
o        6d7s8p          zeta(8p)         599.7     39        7       464.9     1.2900
o        6d7s8p          F1(6d,8p)        0.0       fixed             0.0
o        6d7s8p          F2(6d,8p)        1724.1    201       5       2883.0    0.5980
o        6d7s8p          G2(6d,7s)        15623.3   2599      3       20054.7   0.7790
o        6d7s8p          G1(6d,8p)        836.8     63        2       1268.4    0.6597
o        6d7s8p          G2(6d,8p)        0.0       fixed             0.0
o        6d7s8p          G3(6d,8p)        367.4     178       10      1005.6    0.3654
o        6d7s8p          G1(7s,8p)        1084.4    91        4       2402.0    0.4515
o        6d7s5f          Eav              41000.0   fixed             37304.9   1.0991
o        6d7s5f          zeta(6d)         1090.2    150       6       1365.5    0.7984
o        6d7s5f          zeta(5f)         2.1       fixed             2.1       1.0000
o        6d7s5f          F1(6d,5f)        0.0       fixed             0.0
o        6d7s5f          F2(6d,5f)        1275.1    fixed             1821.6    0.7000
o        6d7s5f          F3(6d,5f)        0.0       fixed             0.0
o        6d7s5f          F4(6d,5f)        400.2     fixed             571.7     0.7000
o        6d7s5f          G2(6d,7s)        15604.7   2596      3       20030.9   0.7790
o        6d7s5f          G1(6d,5f)        485.2     fixed             693.1     0.7000
o        6d7s5f          G2(6d,5f)        0.0       fixed             0.0
o        6d7s5f          G3(6d,5f)        274.7     fixed             392.4     0.7000
o        6d7s5f          G4(6d,5f)        0.0       fixed             0.0
o        6d7s5f          G5(6d,5f)        186.6     fixed             266.6     0.7000
o        6d7s5f          G3(7s,5f)        483.4     fixed             690.6     0.7000
o        6d7p8s          Eav              57509.3   fixed             53415.6   1.0766
o        6d7p8s          zeta(6d)         1151.2    159       6       1441.9    0.7984
o        6d7p8s          zeta(7p)         3509.9    227       7       2720.8    1.2900
o        6d7p8s          F1(6d,7p)        0.0       fixed             0.0
o        6d7p8s          F2(6d,7p)        9407.5    1097      5       15730.9   0.5980
o        6d7p8s          G1(6d,7p)        6470.2    484       2       9807.1    0.6597
o        6d7p8s          G2(6d,7p)        0.0       fixed             0.0
o        6d7p8s          G3(6d,7p)        2624.0    1271      10      7181.0    0.3654
o        6d7p8s          G2(6d,8s)        1618.1    269       3       2077.0    0.7791
o        6d7p8s          G1(7p,8s)        1344.3    113       4       2977.6    0.4515
o        6d7p7d          Eav              62397.8   fixed             58304.1   1.0702
o        6d7p7d          zeta(6d)         1159.7    160       6       1452.6    0.7984
o        6d7p7d          zeta(7p)         3608.9    233       7       2797.5    1.2900
o        6d7p7d          zeta(7d)         88.7      12        6       111.1     0.7984
o        6d7p7d          F1(6d,7p)        0.0       fixed             0.0
o        6d7p7d          F2(6d,7p)        9566.4    1115      5       15996.6   0.5980
o        6d7p7d          F1(6d,7d)        0.0       fixed             0.0
o        6d7p7d          F2(6d,7d)        2979.1    290       9       4257.6    0.6997
o        6d7p7d          F3(6d,7d)        0.0       fixed             0.0
o        6d7p7d          F4(6d,7d)        1302.6    127       9       1861.6    0.6997
o        6d7p7d          F1(7p,7d)        0.0       fixed             0.0
o        6d7p7d          F2(7p,7d)        4361.2    508       5       7292.6    0.5980
o        6d7p7d          G1(6d,7p)        6547.1    490       2       9923.7    0.6597
o        6d7p7d          G2(6d,7p)        0.0       fixed             0.0
o        6d7p7d          G3(6d,7p)        2665.7    1292      10      7295.1    0.3654
o        6d7p7d          G0(6d,7d)        1465.8    fixed             2094.0    0.7000
o        6d7p7d          G1(6d,7d)        0.0       fixed             0.0
o        6d7p7d          G2(6d,7d)        1177.0    fixed             1681.4    0.7000
o        6d7p7d          G3(6d,7d)        0.0       fixed             0.0
o        6d7p7d          G4(6d,7d)        884.5     fixed             1263.6    0.7000
o        6d7p7d          G1(7p,7d)        2320.0    174       2       3516.6    0.6597
o        6d7p7d          G2(7p,7d)        0.0       fixed             0.0
o        6d7p7d          G3(7p,7d)        939.7     455       10      2571.7    0.3654
o        6d7p5g          Eav              70564.8   fixed             66471.1   1.0616
o        6d7p5g          zeta(6d)         1164.0    160       6       1458.0    0.7984
o        6d7p5g          zeta(7p)         4043.3    261       7       3134.2    1.2901
o        6d7p5g          zeta(5g)         0.0       fixed             0.0       1.0000
o        6d7p5g          F1(6d,7p)        0.0       fixed             0.0
o        6d7p5g          F2(6d,7p)        10159.3   1185      5       16988.0   0.5980
o        6d7p5g          F1(6d,5g)        0.0       fixed             0.0
o        6d7p5g          F2(6d,5g)        187.3     fixed             267.6     0.7000
o        6d7p5g          F3(6d,5g)        0.0       fixed             0.0
o        6d7p5g          F4(6d,5g)        15.8      fixed             22.6      0.7000
o        6d7p5g          F1(7p,5g)        0.0       fixed             0.0
o        6d7p5g          F2(7p,5g)        544.7     fixed             778.1     0.7000
o        6d7p5g          G1(6d,7p)        7060.4    528       2       10701.7   0.6597
o        6d7p5g          G2(6d,7p)        0.0       fixed             0.0
o        6d7p5g          G3(6d,7p)        2889.8    1400      10      7908.4    0.3654
o        6d7p5g          G2(6d,5g)        1.8       fixed             2.6       0.7001
o        6d7p5g          G3(6d,5g)        0.0       fixed             0.0
o        6d7p5g          G4(6d,5g)        1.2       fixed             1.7       0.7001
o        6d7p5g          G5(6d,5g)        0.0       fixed             0.0
o        6d7p5g          G6(6d,5g)        0.9       fixed             1.3       0.7002
o        6d7p5g          G3(7p,5g)        26.9      fixed             38.4      0.7000
o        6d7p5g          G4(7p,5g)        0.0       fixed             0.0
o        6d7p5g          G5(7p,5g)        19.0      fixed             27.1      0.7000
o        6d7d5f          Eav              81907.4   fixed             77813.7   1.0526
o        6d7d5f          zeta(6d)         874.5     121       6       1095.4    0.7983
o        6d7d5f          zeta(7d)         72.5      10        6       90.8      0.7985
o        6d7d5f          zeta(5f)         630.2     fixed             630.2     1.0000
o        6d7d5f          F1(6d,7d)        0.0       fixed             0.0
o        6d7d5f          F2(6d,7d)        2658.4    259       9       3799.1    0.6997
o        6d7d5f          F3(6d,7d)        0.0       fixed             0.0
o        6d7d5f          F4(6d,7d)        1241.1    121       9       1773.7    0.6997
o        6d7d5f          F1(6d,5f)        0.0       fixed             0.0
o        6d7d5f          F2(6d,5f)        18001.0   fixed             25715.7   0.7000
o        6d7d5f          F3(6d,5f)        0.0       fixed             0.0
o        6d7d5f          F4(6d,5f)        10641.3   fixed             15201.9   0.7000
o        6d7d5f          F1(7d,5f)        0.0       fixed             0.0
o        6d7d5f          F2(7d,5f)        2143.3    fixed             3061.9    0.7000
o        6d7d5f          F3(7d,5f)        0.0       fixed             0.0
o        6d7d5f          F4(7d,5f)        1005.8    fixed             1436.9    0.7000
o        6d7d5f          G0(6d,7d)        1929.5    fixed             2756.4    0.7000
o        6d7d5f          G1(6d,7d)        0.0       fixed             0.0
o        6d7d5f          G2(6d,7d)        1334.5    fixed             1906.4    0.7000
o        6d7d5f          G3(6d,7d)        0.0       fixed             0.0
o        6d7d5f          G4(6d,7d)        954.8     fixed             1364.0    0.7000
o        6d7d5f          G1(6d,5f)        18456.9   fixed             26367.0   0.7000
o        6d7d5f          G2(6d,5f)        0.0       fixed             0.0
o        6d7d5f          G3(6d,5f)        11529.9   fixed             16471.3   0.7000
o        6d7d5f          G4(6d,5f)        0.0       fixed             0.0
o        6d7d5f          G5(6d,5f)        8105.3    fixed             11579.0   0.7000
o        6d7d5f          G1(7d,5f)        1129.8    fixed             1614.0    0.7000
o        6d7d5f          G2(7d,5f)        0.0       fixed             0.0
o        6d7d5f          G3(7d,5f)        864.7     fixed             1235.3    0.7000
o        6d7d5f          G4(7d,5f)        0.0       fixed             0.0
o        6d7d5f          G5(7d,5f)        642.3     fixed             917.6     0.7000
o        6d7d8p          Eav              86572.7   fixed             82479.0   1.0496
o        6d7d8p          zeta(6d)         1230.7    170       6       1541.5    0.7984
o        6d7d8p          zeta(7d)         114.5     16        6       143.4     0.7985
o        6d7d8p          zeta(8p)         1061.3    69        7       822.7     1.2900
o        6d7d8p          F1(6d,7d)        0.0       fixed             0.0
o        6d7d8p          F2(6d,7d)        3807.2    370       9       5441.0    0.6997
o        6d7d8p          F3(6d,7d)        0.0       fixed             0.0
o        6d7d8p          F4(6d,7d)        1667.2    162       9       2382.7    0.6997
o        6d7d8p          F1(6d,8p)        0.0       fixed             0.0
o        6d7d8p          F2(6d,8p)        2482.2    289       5       4150.6    0.5980
o        6d7d8p          F1(7d,8p)        0.0       fixed             0.0
o        6d7d8p          F2(7d,8p)        5316.6    620       5       8890.1    0.5980
o        6d7d8p          G0(6d,7d)        1467.3    fixed             2096.1    0.7000
o        6d7d8p          G1(6d,7d)        0.0       fixed             0.0
o        6d7d8p          G2(6d,7d)        1322.8    fixed             1889.7    0.7000
o        6d7d8p          G3(6d,7d)        0.0       fixed             0.0
o        6d7d8p          G4(6d,7d)        1029.9    fixed             1471.3    0.7000
o        6d7d8p          G1(6d,8p)        1145.0    86        2       1735.6    0.6597
o        6d7d8p          G2(6d,8p)        0.0       fixed             0.0
o        6d7d8p          G3(6d,8p)        524.5     254       10      1435.3    0.3654
o        6d7d8p          G1(7d,8p)        5063.2    379       2       7674.4    0.6597
o        6d7d8p          G2(7d,8p)        0.0       fixed             0.0
o        6d7d8p          G3(7d,8p)        1999.3    969       10      5471.4    0.3654
o        6d8s8p          Eav              80793.2   fixed             76699.5   1.0534
o        6d8s8p          zeta(6d)         1221.4    168       6       1529.9    0.7984
o        6d8s8p          zeta(8p)         1241.9    80        7       962.7     1.2900
o        6d8s8p          F1(6d,8p)        0.0       fixed             0.0
o        6d8s8p          F2(6d,8p)        2783.4    325       5       4654.3    0.5980
o        6d8s8p          G2(6d,8s)        1492.5    248       3       1915.9    0.7790
o        6d8s8p          G1(6d,8p)        1334.7    100       2       2023.0    0.6598
o        6d8s8p          G2(6d,8p)        0.0       fixed             0.0
o        6d8s8p          G3(6d,8p)        611.6     296       10      1673.7    0.3654
o        6d8s8p          G1(8s,8p)        4122.9    347       4       9132.1    0.4515
o        6d8s5f          Eav              77401.6   fixed             73307.9   1.0558
o        6d8s5f          zeta(6d)         866.0     119       6       1084.7    0.7984
o        6d8s5f          zeta(5f)         628.9     fixed             628.9     1.0000
o        6d8s5f          F1(6d,5f)        0.0       fixed             0.0
o        6d8s5f          F2(6d,5f)        17867.1   fixed             25524.4   0.7000
o        6d8s5f          F3(6d,5f)        0.0       fixed             0.0
o        6d8s5f          F4(6d,5f)        10553.5   fixed             15076.4   0.7000
o        6d8s5f          G2(6d,8s)        1521.9    253       3       1953.6    0.7790
o        6d8s5f          G1(6d,5f)        18341.5   fixed             26202.1   0.7000
o        6d8s5f          G2(6d,5f)        0.0       fixed             0.0
o        6d8s5f          G3(6d,5f)        11439.4   fixed             16342.0   0.7000
o        6d8s5f          G4(6d,5f)        0.0       fixed             0.0
o        6d8s5f          G5(6d,5f)        8037.3    fixed             11481.9   0.7000
o        6d8s5f          G3(8s,5f)        762.8     fixed             1089.7    0.7000
o        6d27p           Eav              35462.7   162               29376.3   1.2072
o        6d27p           F2(6d,6d)        16827.3   1637      9       29776.9   0.5651
o        6d27p           F4(6d,6d)        10172.5   990       9       19495.9   0.5218
o        6d27p           alpha(6d)        0.0       fixed             0.0
o        6d27p           beta(6d)         0.0       fixed             0.0
o        6d27p           T(6d)            0.0       fixed             0.0
o        6d27p           zeta(6d)         636.2     106       11      1156.4    0.5502
o        6d27p           zeta(7p)         2129.2    137       7       1650.5    1.2900
o        6d27p           F1(6d,7p)        0.0       fixed             0.0
o        6d27p           F2(6d,7p)        7773.5    906       5       12998.6   0.5980
o        6d27p           G1(6d,7p)        6061.5    453       2       9187.6    0.6598
o        6d27p           G2(6d,7p)        0.0       fixed             0.0
o        6d27p           G3(6d,7p)        2312.2    1120      10      6327.7    0.3654
o        6d28p           Eav              56172.4   fixed             43786.0   1.2829
o        6d28p           F2(6d,6d)        17730.7   1725      9       31375.6   0.5651
o        6d28p           F4(6d,6d)        10788.4   1050      9       20676.3   0.5218
o        6d28p           alpha(6d)        0.0       fixed             0.0
o        6d28p           beta(6d)         0.0       fixed             0.0
o        6d28p           T(6d)            0.0       fixed             0.0
o        6d28p           zeta(6d)         681.5     114       11      1238.7    0.5502
o        6d28p           zeta(8p)         541.4     35        7       419.7     1.2900
o        6d28p           F1(6d,8p)        0.0       fixed             0.0
o        6d28p           F2(6d,8p)        1742.3    203       5       2913.4    0.5980
o        6d28p           G1(6d,8p)        931.3     70        2       1411.6    0.6598
o        6d28p           G2(6d,8p)        0.0       fixed             0.0
o        6d28p           G3(6d,8p)        397.2     192       10      1087.1    0.3654
o        6d25f           Eav              53102.9   fixed             47009.2   1.1296
o        6d25f           F2(6d,6d)        17828.7   1734      9       31549.0   0.5651
o        6d25f           F4(6d,6d)        10855.4   1056      9       20804.7   0.5218
o        6d25f           alpha(6d)        0.0       fixed             0.0
o        6d25f           beta(6d)         0.0       fixed             0.0
o        6d25f           T(6d)            0.0       fixed             0.0
o        6d25f           zeta(6d)         688.7     115       11      1251.7    0.5502
o        6d25f           zeta(5f)         1.0       fixed             1.0       1.0000
o        6d25f           F1(6d,5f)        0.0       fixed             0.0
o        6d25f           F2(6d,5f)        1167.2    fixed             1667.4    0.7000
o        6d25f           F3(6d,5f)        0.0       fixed             0.0
o        6d25f           F4(6d,5f)        343.9     fixed             491.3     0.7000
o        6d25f           G1(6d,5f)        375.0     fixed             535.7     0.7000
o        6d25f           G2(6d,5f)        0.0       fixed             0.0
o        6d25f           G3(6d,5f)        212.1     fixed             303.0     0.7000
o        6d25f           G4(6d,5f)        0.0       fixed             0.0
o        6d25f           G5(6d,5f)        144.2     fixed             206.0     0.7000
o        7s27p           Eav              13502.1   372               8242.1    1.6382
o        7s27p           zeta(7p)         3660.1    236       7       2837.2    1.2900
o        7s28p           Eav              34676.1   687               28897.8   1.2000
o        7s28p           zeta(8p)         648.1     42        7       502.4     1.2900
o        7s25f           Eav              32790.1   336               32889.4   0.9970
o        7s25f           zeta(5f)         7.8       fixed             7.8       1.0000
o        7s7p7d          Eav              55461.8   fixed             51368.1   1.0797
o        7s7p7d          zeta(7p)         4515.3    292       7       3500.1    1.2900
o        7s7p7d          zeta(7d)         94.4      13        6       118.2     0.7986
o        7s7p7d          F1(7p,7d)        0.0       fixed             0.0
o        7s7p7d          F2(7p,7d)        4236.8    494       5       7084.6    0.5980
o        7s7p7d          G1(7s,7p)        10978.2   924       4       24316.6   0.4515
o        7s7p7d          G2(7s,7d)        720.6     120       3       925.0     0.7790
o        7s7p7d          G1(7p,7d)        1979.2    148       2       3000.0    0.6597
o        7s7p7d          G2(7p,7d)        0.0       fixed             0.0
o        7s7p7d          G3(7p,7d)        815.6     395       10      2232.1    0.3654
o        7s7p8s          Eav              49939.7   fixed             45846.0   1.0893
o        7s7p8s          zeta(7p)         4396.3    284       7       3407.9    1.2900
o        7s7p8s          G1(7s,7p)        10676.7   898       4       23648.9   0.4515
o        7s7p8s          G0(7s,8s)        913.8     fixed             1305.4    0.7000
o        7s7p8s          G1(7p,8s)        1399.6    118       4       3100.0    0.4515
o        7s7p5g          Eav              63680.1   fixed             59586.4   1.0687
o        7s7p5g          zeta(7p)         4885.4    315       7       3787.0    1.2900
o        7s7p5g          zeta(5g)         0.0       fixed             0.0       1.0000
o        7s7p5g          F1(7p,5g)        0.0       fixed             0.0
o        7s7p5g          F2(7p,5g)        474.6     fixed             678.0     0.7000
o        7s7p5g          G1(7s,7p)        11402.1   959       4       25255.6   0.4515
o        7s7p5g          G4(7s,5g)        3.4       fixed             4.9       0.7000
o        7s7p5g          G3(7p,5g)        17.9      fixed             25.6      0.7000
o        7s7p5g          G4(7p,5g)        0.0       fixed             0.0
o        7s7p5g          G5(7p,5g)        12.7      fixed             18.1      0.7000
o        7s7d8p          Eav              83274.9   fixed             79181.2   1.0517
o        7s7d8p          zeta(7d)         131.7     18        6       165.0     0.7982
o        7s7d8p          zeta(8p)         1099.1    71        7       852.0     1.2900
o        7s7d8p          F1(7d,8p)        0.0       fixed             0.0
o        7s7d8p          F2(7d,8p)        5516.3    643       5       9224.1    0.5980
o        7s7d8p          G2(7s,7d)        1027.5    171       3       1319.0    0.7790
o        7s7d8p          G1(7s,8p)        2093.1    fixed             2990.1    0.7000
o        7s7d8p          G1(7d,8p)        5465.9    409       2       8284.9    0.6597
o        7s7d8p          G2(7d,8p)        0.0       fixed             0.0
o        7s7d8p          G3(7d,8p)        2130.7    1032      10      5831.1    0.3654
o        7s8s8p          Eav              76748.0   fixed             72654.3   1.0563
o        7s8s8p          zeta(8p)         1283.3    83        7       994.8     1.2900
o        7s8s8p          G0(7s,8s)        900.8     fixed             1286.9    0.7000
o        7s8s8p          G1(7s,8p)        1591.2    134       4       3524.6    0.4515
o        7s8s8p          G1(8s,8p)        4251.4    358       4       9416.9    0.4515
o        7s7d5f          Eav              71039.3   fixed             66945.6   1.0611
o        7s7d5f          zeta(7d)         81.0      11        6       101.4     0.7988
o        7s7d5f          zeta(5f)         752.3     fixed             752.3     1.0000
o        7s7d5f          F1(7d,5f)        0.0       fixed             0.0
o        7s7d5f          F2(7d,5f)        2089.4    fixed             2984.9    0.7000
o        7s7d5f          F3(7d,5f)        0.0       fixed             0.0
o        7s7d5f          F4(7d,5f)        1000.0    fixed             1428.6    0.7000
o        7s7d5f          G2(7s,7d)        845.6     141       3       1085.4    0.7790
o        7s7d5f          G3(7s,5f)        5494.2    fixed             7848.9    0.7000
o        7s7d5f          G1(7d,5f)        1249.6    fixed             1785.1    0.7000
o        7s7d5f          G2(7d,5f)        0.0       fixed             0.0
o        7s7d5f          G3(7d,5f)        908.1     fixed             1297.3    0.7000
o        7s7d5f          G4(7d,5f)        0.0       fixed             0.0
o        7s7d5f          G5(7d,5f)        668.6     fixed             955.1     0.7000
o        7s8s5f          Eav              65741.8   fixed             61648.1   1.0664
o        7s8s5f          zeta(5f)         753.9     fixed             753.9     1.0000
o        7s8s5f          G0(7s,8s)        840.0     fixed             1200.0    0.7000
o        7s8s5f          G3(7s,5f)        5574.8    fixed             7964.0    0.7000
o        7s8s5f          G3(8s,5f)        503.1     fixed             718.7     0.7000
o        7p3             Eav              72402.1   fixed             62308.4   1.1620
o        7p3             F2(7p,7p)        13867.0   fixed             19810.0   0.7000
o        7p3             alpha(7p)        0.0       fixed             0.0
o        7p3             zeta(7p)         3705.5    239       7       2872.4    1.2900
o        7p28p           Eav              88052.6   fixed             83958.9   1.0488
o        7p28p           F2(7p,7p)        15253.6   fixed             21790.9   0.7000
o        7p28p           alpha(7p)        0.0       fixed             0.0
o        7p28p           zeta(7p)         4694.3    303       7       3638.9    1.2900
o        7p28p           zeta(8p)         661.5     43        7       512.8     1.2900
o        7p28p           F1(7p,8p)        0.0       fixed             0.0
o        7p28p           F2(7p,8p)        3530.8    fixed             5044.0    0.7000
o        7p28p           G0(7p,8p)        773.1     fixed             1104.4    0.7000
o        7p28p           G1(7p,8p)        0.0       fixed             0.0
o        7p28p           G2(7p,8p)        936.9     fixed             1338.4    0.7000
o        7p25f           Eav              77140.3   fixed             73046.6   1.0560
o        7p25f           F2(7p,7p)        12270.8   fixed             17529.7   0.7000
o        7p25f           alpha(7p)        0.0       fixed             0.0
o        7p25f           zeta(7p)         2476.5    160       7       1919.7    1.2900
o        7p25f           zeta(5f)         783.0     fixed             783.0     1.0000
o        7p25f           F1(7p,5f)        0.0       fixed             0.0
o        7p25f           F2(7p,5f)        5900.3    fixed             8429.0    0.7000
o        7p25f           G2(7p,5f)        2224.3    fixed             3177.6    0.7000
o        7p25f           G3(7p,5f)        0.0       fixed             0.0
o        7p25f           G4(7p,5f)        1753.0    fixed             2504.3    0.7000
o        7p8s2           Eav              103497.4  fixed             99403.7   1.0412
o        7p8s2           zeta(7p)         5007.0    323       7       3881.3    1.2900
o        7p8p5f          Eav              94228.1   fixed             90134.4   1.0454
o        7p8p5f          zeta(7p)         3465.1    224       7       2686.0    1.2901
o        7p8p5f          zeta(8p)         582.7     38        7       451.7     1.2900
o        7p8p5f          zeta(5f)         803.6     fixed             803.6     1.0000
o        7p8p5f          F1(7p,8p)        0.0       fixed             0.0
o        7p8p5f          F2(7p,8p)        3435.8    fixed             4908.3    0.7000
o        7p8p5f          F1(7p,5f)        0.0       fixed             0.0
o        7p8p5f          F2(7p,5f)        7059.9    fixed             10085.6   0.7000
o        7p8p5f          F1(8p,5f)        0.0       fixed             0.0
o        7p8p5f          F2(8p,5f)        1270.0    fixed             1814.3    0.7000
o        7p8p5f          G0(7p,8p)        1022.7    fixed             1461.0    0.7000
o        7p8p5f          G1(7p,8p)        0.0       fixed             0.0
o        7p8p5f          G2(7p,8p)        1087.6    fixed             1553.7    0.7000
o        7p8p5f          G2(7p,5f)        2607.8    fixed             3725.4    0.7000
o        7p8p5f          G3(7p,5f)        0.0       fixed             0.0
o        7p8p5f          G4(7p,5f)        2118.4    fixed             3026.3    0.7000
o        7p8p5f          G2(8p,5f)        351.3     fixed             501.9     0.7000
o        7p8p5f          G3(8p,5f)        0.0       fixed             0.0
o        7p8p5f          G4(8p,5f)        303.5     fixed             433.6     0.7000
o        8s28p           Eav              135897.9  fixed             131804.2  1.0311
o        8s28p           zeta(8p)         1998.3    129       7       1549.0    1.2901
o        6d7s7p  6d7s8p  Rd0(6d7p,6d8p)   0.0       fixed             0.0
o        6d7s7p  6d7s8p  Rd2(6d7p,6d8p)   2189.2    fixed             4378.4    0.5000
o        6d7s7p  6d7s8p  Re1(6d7p,6d8p)   1656.3    fixed             3312.6    0.5000
o        6d7s7p  6d7s8p  Re3(6d7p,6d8p)   1253.5    fixed             2507.0    0.5000
o        6d7s7p  6d7s8p  Rd0(7s7p,7s8p)   0.0       fixed             0.0
o        6d7s7p  6d7s8p  Re1(7s7p,7s8p)   3176.2    fixed             6352.4    0.5000
o        6d7s7p  6d7s5f  Rd2(6d7p,6d5f)   1693.6    fixed             3387.2    0.5000
o        6d7s7p  6d7s5f  Rd4(6d7p,6d5f)   812.2     fixed             1624.4    0.5000
o        6d7s7p  6d7s5f  Re1(6d7p,6d5f)   1223.8    fixed             2447.6    0.5000
o        6d7s7p  6d7s5f  Re3(6d7p,6d5f)   733.1     fixed             1466.2    0.5000
o        6d7s7p  6d7p8s  Rd0(6d7s,6d8s)   0.0       fixed             0.0
o        6d7s7p  6d7p8s  Re2(6d7s,6d8s)   2649.2    fixed             5298.4    0.5000
o        6d7s7p  6d7p8s  Rd1(7s7p,7p8s)   0.0       fixed             0.0
o        6d7s7p  6d7p8s  Re0(7s7p,7p8s)   -1688.9   fixed             -3377.8   0.5000
o        6d7s7p  6d7p7d  Rd2(6d7s,6d7d)   -896.2    fixed             -1792.4   0.5000
o        6d7s7p  6d7p7d  Re2(6d7s,6d7d)   -1526.6   fixed             -3053.2   0.5000
o        6d7s7p  6d7p7d  Rd1(7s7p,7p7d)   3606.9    fixed             7213.8    0.5000
o        6d7s7p  6d7p7d  Re2(7s7p,7p7d)   1140.6    fixed             2281.2    0.5000
o        6d7s7p  6d7p5g  Rd4(6d7s,6d5g)   68.8      fixed             137.6     0.5000
o        6d7s7p  6d7p5g  Re2(6d7s,6d5g)   98.8      fixed             197.6     0.5000
o        6d7s7p  6d7d5f  Rd2(7s7p,7d5f)   -467.3    fixed             -934.6    0.5000
o        6d7s7p  6d7d5f  Re3(7s7p,7d5f)   -206.4    fixed             -412.8    0.5000
o        6d7s7p  6d7d8p  Rd2(7s7p,7d8p)   -242.0    fixed             -484.0    0.5000
o        6d7s7p  6d7d8p  Re1(7s7p,7d8p)   980.9     fixed             1961.8    0.5000
o        6d7s7p  6d8s8p  Rd0(7s7p,8s8p)   555.4     fixed             1110.8    0.5000
o        6d7s7p  6d8s8p  Re1(7s7p,8s8p)   -187.3    fixed             -374.6    0.5000
o        6d7s7p  6d27p   Rd2(6d7s,6d6d)   -14498.5  2703      8       -22138.2  0.6549
o        6d7s7p  6d27p   Rd2(7s7p,6d7p)   -7020.9   fixed             -14041.8  0.5000
o        6d7s7p  6d27p   Re1(7s7p,6d7p)   -6777.3   fixed             -13554.6  0.5000
o        6d7s7p  6d28p   Rd2(7s7p,6d8p)   -2295.8   fixed             -4591.6   0.5000
o        6d7s7p  6d28p   Re1(7s7p,6d8p)   -2407.9   fixed             -4815.8   0.5000
o        6d7s7p  6d25f   Rd2(7s7p,6d5f)   -1724.7   fixed             -3449.4   0.5000
o        6d7s7p  6d25f   Re3(7s7p,6d5f)   -931.2    fixed             -1862.4   0.5000
o        6d7s7p  7s27p   Rd2(6d7p,7s7p)   -7556.9   fixed             -15113.8  0.5000
o        6d7s7p  7s27p   Re1(6d7p,7s7p)   -7317.5   fixed             -14635.0  0.5000
o        6d7s7p  7s28p   Rd2(6d7p,7s8p)   -1783.2   fixed             -3566.4   0.5000
o        6d7s7p  7s28p   Re1(6d7p,7s8p)   -2160.4   fixed             -4320.8   0.5000
o        6d7s7p  7s25f   Rd2(6d7p,7s5f)   -2332.8   fixed             -4665.6   0.5000
o        6d7s7p  7s25f   Re1(6d7p,7s5f)   -2554.7   fixed             -5109.4   0.5000
o        6d7s7p  7s7p7d  Rd2(6d7s,7s7d)   0.0       fixed             0.0
o        6d7s7p  7s7p7d  Re0(6d7s,7s7d)   188.6     fixed             377.2     0.5000
o        6d7s7p  7s7p7d  Rd1(6d7p,7p7d)   0.0       fixed             0.0
o        6d7s7p  7s7p7d  Rd3(6d7p,7p7d)   62.7      fixed             125.4     0.5000
o        6d7s7p  7s7p7d  Re0(6d7p,7p7d)   -2588.5   fixed             -5177.0   0.5000
o        6d7s7p  7s7p7d  Re2(6d7p,7p7d)   -1107.0   fixed             -2214.0   0.5000
o        6d7s7p  7s7p8s  Rd1(6d7p,7p8s)   1929.7    fixed             3859.4    0.5000
o        6d7s7p  7s7p8s  Re2(6d7p,7p8s)   -567.4    fixed             -1134.8   0.5000
o        6d7s7p  7s7p5g  Rd3(6d7p,7p5g)   -165.0    fixed             -330.0    0.5000
o        6d7s7p  7s7p5g  Re2(6d7p,7p5g)   -138.2    fixed             -276.4    0.5000
o        6d7s7p  7s7d8p  Rd0(6d7p,7d8p)   428.4     fixed             856.8     0.5000
o        6d7s7p  7s7d8p  Rd2(6d7p,7d8p)   457.9     fixed             915.8     0.5000
o        6d7s7p  7s7d8p  Re1(6d7p,7d8p)   -759.3    fixed             -1518.6   0.5000
o        6d7s7p  7s7d8p  Re3(6d7p,7d8p)   -172.2    fixed             -344.4    0.5000
o        6d7s7p  7s8s8p  Rd2(6d7p,8s8p)   -636.7    fixed             -1273.4   0.5000
o        6d7s7p  7s8s8p  Re1(6d7p,8s8p)   394.4     fixed             788.8     0.5000
o        6d7s7p  7s7d5f  Rd2(6d7p,7d5f)   449.5     fixed             899.0     0.5000
o        6d7s7p  7s7d5f  Rd4(6d7p,7d5f)   311.7     fixed             623.4     0.5000
o        6d7s7p  7s7d5f  Re1(6d7p,7d5f)   -275.7    fixed             -551.4    0.5000
o        6d7s7p  7s7d5f  Re3(6d7p,7d5f)   282.6     fixed             565.2     0.5000
o        6d7s7p  7s8s5f  Rd2(6d7p,8s5f)   -565.3    fixed             -1130.6   0.5000
o        6d7s7p  7s8s5f  Re1(6d7p,8s5f)   131.1     fixed             262.2     0.5000
o        6d7s7p  7p3     Rd1(6d7s,7p7p)   -8507.7   fixed             -17015.4  0.5000
o        6d7s7p  7p28p   Rd1(6d7s,7p8p)   -2119.1   fixed             -4238.2   0.5000
o        6d7s7p  7p28p   Re1(6d7s,7p8p)   -2402.0   fixed             -4804.0   0.5000
o        6d7s7p  7p25f   Rd3(6d7s,7p5f)   -2878.5   fixed             -5757.0   0.5000
o        6d7s7p  7p25f   Re1(6d7s,7p5f)   -8121.9   fixed             -16243.8  0.5000
o        6d7s7p  7p8p5f  Rd3(6d7s,8p5f)   -1162.6   fixed             -2325.2   0.5000
o        6d7s7p  7p8p5f  Re1(6d7s,8p5f)   -2931.2   fixed             -5862.4   0.5000
o        6d7s8p  6d7s5f  Rd2(6d8p,6d5f)   -49.3     fixed             -98.6     0.5000
o        6d7s8p  6d7s5f  Rd4(6d8p,6d5f)   179.8     fixed             359.6     0.5000
o        6d7s8p  6d7s5f  Re1(6d8p,6d5f)   417.4     fixed             834.8     0.5000
o        6d7s8p  6d7s5f  Re3(6d8p,6d5f)   259.6     fixed             519.2     0.5000
o        6d7s8p  6d7p8s  Rd1(7s8p,7p8s)   2870.4    fixed             5740.8    0.5000
o        6d7s8p  6d7p8s  Re0(7s8p,7p8s)   764.5     fixed             1529.0    0.5000
o        6d7s8p  6d7p7d  Rd1(7s8p,7p7d)   -2113.1   fixed             -4226.2   0.5000
o        6d7s8p  6d7p7d  Re2(7s8p,7p7d)   -63.0     fixed             -126.0    0.5000
o        6d7s8p  6d7d5f  Rd2(7s8p,7d5f)   -298.3    fixed             -596.6    0.5000
o        6d7s8p  6d7d5f  Re3(7s8p,7d5f)   -533.4    fixed             -1066.8   0.5000
o        6d7s8p  6d7d8p  Rd2(6d7s,6d7d)   -493.2    fixed             -986.4    0.5000
o        6d7s8p  6d7d8p  Re2(6d7s,6d7d)   -1365.1   fixed             -2730.2   0.5000
o        6d7s8p  6d7d8p  Rd2(7s8p,7d8p)   692.3     fixed             1384.6    0.5000
o        6d7s8p  6d7d8p  Re1(7s8p,7d8p)   -190.7    fixed             -381.4    0.5000
o        6d7s8p  6d8s8p  Rd0(6d7s,6d8s)   0.0       fixed             0.0
o        6d7s8p  6d8s8p  Re2(6d7s,6d8s)   2561.1    fixed             5122.2    0.5000
o        6d7s8p  6d8s8p  Rd0(7s8p,8s8p)   134.5     fixed             269.0     0.5000
o        6d7s8p  6d8s8p  Re1(7s8p,8s8p)   606.0     fixed             1212.0    0.5000
o        6d7s8p  6d27p   Rd2(7s8p,6d7p)   -1814.4   fixed             -3628.8   0.5000
o        6d7s8p  6d27p   Re1(7s8p,6d7p)   -2176.3   fixed             -4352.6   0.5000
o        6d7s8p  6d28p   Rd2(6d7s,6d6d)   -15232.5  2840      8       -23259.0  0.6549
o        6d7s8p  6d28p   Rd2(7s8p,6d8p)   -1486.8   fixed             -2973.6   0.5000
o        6d7s8p  6d28p   Re1(7s8p,6d8p)   -903.5    fixed             -1807.0   0.5000
o        6d7s8p  6d25f   Rd2(7s8p,6d5f)   184.2     fixed             368.4     0.5000
o        6d7s8p  6d25f   Re3(7s8p,6d5f)   -300.4    fixed             -600.8    0.5000
o        6d7s8p  7s27p   Rd2(6d8p,7s7p)   -2251.7   fixed             -4503.4   0.5000
o        6d7s8p  7s27p   Re1(6d8p,7s7p)   -2326.2   fixed             -4652.4   0.5000
o        6d7s8p  7s28p   Rd2(6d8p,7s8p)   -1461.3   fixed             -2922.6   0.5000
o        6d7s8p  7s28p   Re1(6d8p,7s8p)   -808.1    fixed             -1616.2   0.5000
o        6d7s8p  7s25f   Rd2(6d8p,7s5f)   -32.0     fixed             -64.0     0.5000
o        6d7s8p  7s25f   Re1(6d8p,7s5f)   -859.2    fixed             -1718.4   0.5000
o        6d7s8p  7s7p7d  Rd1(6d8p,7p7d)   1354.0    fixed             2708.0    0.5000
o        6d7s8p  7s7p7d  Rd3(6d8p,7p7d)   264.4     fixed             528.8     0.5000
o        6d7s8p  7s7p7d  Re0(6d8p,7p7d)   710.5     fixed             1421.0    0.5000
o        6d7s8p  7s7p7d  Re2(6d8p,7p7d)   279.8     fixed             559.6     0.5000
o        6d7s8p  7s7p8s  Rd1(6d8p,7p8s)   -1638.7   fixed             -3277.4   0.5000
o        6d7s8p  7s7p8s  Re2(6d8p,7p8s)   -454.1    fixed             -908.2    0.5000
o        6d7s8p  7s7p5g  Rd3(6d8p,7p5g)   73.4      fixed             146.8     0.5000
o        6d7s8p  7s7p5g  Re2(6d8p,7p5g)   -26.9     fixed             -53.8     0.5000
o        6d7s8p  7s7d8p  Rd2(6d7s,7s7d)   0.0       fixed             0.0
o        6d7s8p  7s7d8p  Re0(6d7s,7s7d)   -347.5    fixed             -695.0    0.5000
o        6d7s8p  7s7d8p  Rd0(6d8p,7d8p)   17.5      fixed             35.0      0.5000
o        6d7s8p  7s7d8p  Rd2(6d8p,7d8p)   -239.5    fixed             -479.0    0.5000
o        6d7s8p  7s7d8p  Re1(6d8p,7d8p)   111.4     fixed             222.8     0.5000
o        6d7s8p  7s7d8p  Re3(6d8p,7d8p)   -86.0     fixed             -172.0    0.5000
o        6d7s8p  7s8s8p  Rd2(6d8p,8s8p)   71.1      fixed             142.2     0.5000
o        6d7s8p  7s8s8p  Re1(6d8p,8s8p)   -314.8    fixed             -629.6    0.5000
o        6d7s8p  7s7d5f  Rd2(6d8p,7d5f)   214.6     fixed             429.2     0.5000
o        6d7s8p  7s7d5f  Rd4(6d8p,7d5f)   163.8     fixed             327.6     0.5000
o        6d7s8p  7s7d5f  Re1(6d8p,7d5f)   1667.5    fixed             3335.0    0.5000
o        6d7s8p  7s7d5f  Re3(6d8p,7d5f)   381.3     fixed             762.6     0.5000
o        6d7s8p  7s8s5f  Rd2(6d8p,8s5f)   -284.6    fixed             -569.2    0.5000
o        6d7s8p  7s8s5f  Re1(6d8p,8s5f)   -1925.3   fixed             -3850.6   0.5000
o        6d7s8p  7p28p   Rd1(6d7s,7p7p)   -9097.3   fixed             -18194.6  0.5000
o        6d7s8p  7p8p5f  Rd3(6d7s,7p5f)   -3194.2   fixed             -6388.4   0.5000
o        6d7s8p  7p8p5f  Re1(6d7s,7p5f)   -8954.3   fixed             -17908.6  0.5000
o        6d7s5f  6d7p7d  Rd1(7s5f,7p7d)   3027.4    fixed             6054.8    0.5000
o        6d7s5f  6d7p7d  Re2(7s5f,7p7d)   387.5     fixed             775.0     0.5000
o        6d7s5f  6d7p5g  Rd1(7s5f,7p5g)   1237.0    fixed             2474.0    0.5000
o        6d7s5f  6d7p5g  Re4(7s5f,7p5g)   46.2      fixed             92.4      0.5000
o        6d7s5f  6d7d5f  Rd2(6d7s,6d7d)   -2479.2   fixed             -4958.4   0.5000
o        6d7s5f  6d7d5f  Re2(6d7s,6d7d)   -2747.9   fixed             -5495.8   0.5000
o        6d7s5f  6d7d5f  Rd2(7s5f,7d5f)   -173.9    fixed             -347.8    0.5000
o        6d7s5f  6d7d5f  Re3(7s5f,7d5f)   204.1     fixed             408.2     0.5000
o        6d7s5f  6d7d8p  Rd2(7s5f,7d8p)   -610.7    fixed             -1221.4   0.5000
o        6d7s5f  6d7d8p  Re1(7s5f,7d8p)   620.8     fixed             1241.6    0.5000
o        6d7s5f  6d8s5f  Rd0(6d7s,6d8s)   0.0       fixed             0.0
o        6d7s5f  6d8s5f  Re2(6d7s,6d8s)   3058.7    fixed             6117.4    0.5000
o        6d7s5f  6d8s5f  Rd0(7s5f,8s5f)   38.7      fixed             77.4      0.5000
o        6d7s5f  6d8s5f  Re3(7s5f,8s5f)   -163.2    fixed             -326.4    0.5000
o        6d7s5f  6d27p   Rd2(7s5f,6d7p)   -2004.5   fixed             -4009.0   0.5000
o        6d7s5f  6d27p   Re1(7s5f,6d7p)   -1887.8   fixed             -3775.6   0.5000
o        6d7s5f  6d28p   Rd2(7s5f,6d8p)   -9.2      fixed             -18.4     0.5000
o        6d7s5f  6d28p   Re1(7s5f,6d8p)   -682.0    fixed             -1364.0   0.5000
o        6d7s5f  6d25f   Rd2(6d7s,6d6d)   -11640.0  fixed             -23280.0  0.5000
o        6d7s5f  6d25f   Rd2(7s5f,6d5f)   -993.4    fixed             -1986.8   0.5000
o        6d7s5f  6d25f   Re3(7s5f,6d5f)   -222.6    fixed             -445.2    0.5000
o        6d7s5f  7s27p   Rd2(6d5f,7s7p)   -1848.3   fixed             -3696.6   0.5000
o        6d7s5f  7s27p   Re3(6d5f,7s7p)   -1069.2   fixed             -2138.4   0.5000
o        6d7s5f  7s28p   Rd2(6d5f,7s8p)   219.3     fixed             438.6     0.5000
o        6d7s5f  7s28p   Re3(6d5f,7s8p)   -320.8    fixed             -641.6    0.5000
o        6d7s5f  7s25f   Rd2(6d5f,7s5f)   -1121.3   fixed             -2242.6   0.5000
o        6d7s5f  7s25f   Re3(6d5f,7s5f)   -312.0    fixed             -624.0    0.5000
o        6d7s5f  7s7p7d  Rd1(6d5f,7p7d)   -2039.6   fixed             -4079.2   0.5000
o        6d7s5f  7s7p7d  Rd3(6d5f,7p7d)   -607.8    fixed             -1215.6   0.5000
o        6d7s5f  7s7p7d  Re2(6d5f,7p7d)   -77.6     fixed             -155.2    0.5000
o        6d7s5f  7s7p7d  Re4(6d5f,7p7d)   -117.3    fixed             -234.6    0.5000
o        6d7s5f  7s7p8s  Rd3(6d5f,7p8s)   548.1     fixed             1096.2    0.5000
o        6d7s5f  7s7p8s  Re2(6d5f,7p8s)   -64.2     fixed             -128.4    0.5000
o        6d7s5f  7s7p5g  Rd1(6d5f,7p5g)   -793.6    fixed             -1587.2   0.5000
o        6d7s5f  7s7p5g  Rd3(6d5f,7p5g)   -130.7    fixed             -261.4    0.5000
o        6d7s5f  7s7p5g  Re2(6d5f,7p5g)   -34.5     fixed             -69.0     0.5000
o        6d7s5f  7s7p5g  Re4(6d5f,7p5g)   -22.8     fixed             -45.6     0.5000
o        6d7s5f  7s7d8p  Rd2(6d5f,7d8p)   359.1     fixed             718.2     0.5000
o        6d7s5f  7s7d8p  Rd4(6d5f,7d8p)   195.0     fixed             390.0     0.5000
o        6d7s5f  7s7d8p  Re1(6d5f,7d8p)   -442.9    fixed             -885.8    0.5000
o        6d7s5f  7s7d8p  Re3(6d5f,7d8p)   -32.6     fixed             -65.2     0.5000
o        6d7s5f  7s8s8p  Rd2(6d5f,8s8p)   -335.0    fixed             -670.0    0.5000
o        6d7s5f  7s8s8p  Re3(6d5f,8s8p)   -18.7     fixed             -37.4     0.5000
o        6d7s5f  7s7d5f  Rd2(6d7s,7s7d)   0.0       fixed             0.0
o        6d7s5f  7s7d5f  Re0(6d7s,7s7d)   1993.0    fixed             3986.0    0.5000
o        6d7s5f  7s7d5f  Rd0(6d5f,7d5f)   102.0     fixed             204.0     0.5000
o        6d7s5f  7s7d5f  Rd2(6d5f,7d5f)   357.0     fixed             714.0     0.5000
o        6d7s5f  7s7d5f  Rd4(6d5f,7d5f)   208.1     fixed             416.2     0.5000
o        6d7s5f  7s7d5f  Re1(6d5f,7d5f)   -1122.9   fixed             -2245.8   0.5000
o        6d7s5f  7s7d5f  Re3(6d5f,7d5f)   40.5      fixed             81.0      0.5000
o        6d7s5f  7s7d5f  Re5(6d5f,7d5f)   112.6     fixed             225.2     0.5000
o        6d7s5f  7s8s5f  Rd2(6d5f,8s5f)   -218.8    fixed             -437.6    0.5000
o        6d7s5f  7s8s5f  Re3(6d5f,8s5f)   86.9      fixed             173.8     0.5000
o        6d7s5f  7p25f   Rd1(6d7s,7p7p)   -5871.8   fixed             -11743.6  0.5000
o        6d7s5f  7p8p5f  Rd1(6d7s,7p8p)   -2287.7   fixed             -4575.4   0.5000
o        6d7s5f  7p8p5f  Re1(6d7s,7p8p)   -2411.4   fixed             -4822.8   0.5000
o        6d7p8s  6d7p7d  Rd2(6d8s,6d7d)   -1974.5   fixed             -3949.0   0.5000
o        6d7p8s  6d7p7d  Re2(6d8s,6d7d)   -770.3    fixed             -1540.6   0.5000
o        6d7p8s  6d7p7d  Rd2(7p8s,7p7d)   -3690.0   fixed             -7380.0   0.5000
o        6d7p8s  6d7p7d  Re1(7p8s,7p7d)   -1394.0   fixed             -2788.0   0.5000
o        6d7p8s  6d7p5g  Rd4(6d8s,6d5g)   -31.2     fixed             -62.4     0.5000
o        6d7p8s  6d7p5g  Re2(6d8s,6d5g)   15.0      fixed             30.0      0.5000
o        6d7p8s  6d7d5f  Rd3(7p8s,7d5f)   -457.0    fixed             -914.0    0.5000
o        6d7p8s  6d7d5f  Re2(7p8s,7d5f)   -1452.7   fixed             -2905.4   0.5000
o        6d7p8s  6d7d8p  Rd1(7p8s,7d8p)   3387.5    fixed             6775.0    0.5000
o        6d7p8s  6d7d8p  Re2(7p8s,7d8p)   748.1     fixed             1496.2    0.5000
o        6d7p8s  6d8s8p  Rd0(6d7p,6d8p)   0.0       fixed             0.0
o        6d7p8s  6d8s8p  Rd2(6d7p,6d8p)   2912.6    fixed             5825.2    0.5000
o        6d7p8s  6d8s8p  Re1(6d7p,6d8p)   2101.0    fixed             4202.0    0.5000
o        6d7p8s  6d8s8p  Re3(6d7p,6d8p)   1646.2    fixed             3292.4    0.5000
o        6d7p8s  6d8s8p  Rd1(7p8s,8s8p)   0.0       fixed             0.0
o        6d7p8s  6d8s8p  Re0(7p8s,8s8p)   -2600.0   fixed             -5200.0   0.5000
o        6d7p8s  6d8s5f  Rd2(6d7p,6d5f)   3883.5    fixed             7767.0    0.5000
o        6d7p8s  6d8s5f  Rd4(6d7p,6d5f)   2529.1    fixed             5058.2    0.5000
o        6d7p8s  6d8s5f  Re1(6d7p,6d5f)   6973.7    fixed             13947.4   0.5000
o        6d7p8s  6d8s5f  Re3(6d7p,6d5f)   3693.6    fixed             7387.2    0.5000
o        6d7p8s  6d27p   Rd2(6d8s,6d6d)   -3386.2   fixed             -6772.4   0.5000
o        6d7p8s  6d27p   Rd1(7p8s,6d7p)   1609.0    fixed             3218.0    0.5000
o        6d7p8s  6d27p   Re2(7p8s,6d7p)   -828.6    fixed             -1657.2   0.5000
o        6d7p8s  6d28p   Rd1(7p8s,6d8p)   -1634.6   fixed             -3269.2   0.5000
o        6d7p8s  6d28p   Re2(7p8s,6d8p)   -582.8    fixed             -1165.6   0.5000
o        6d7p8s  6d25f   Rd3(7p8s,6d5f)   506.1     fixed             1012.2    0.5000
o        6d7p8s  6d25f   Re2(7p8s,6d5f)   -123.5    fixed             -247.0    0.5000
o        6d7p8s  7s7p7d  Rd2(6d8s,7s7d)   1993.9    fixed             3987.8    0.5000
o        6d7p8s  7s7p7d  Re0(6d8s,7s7d)   999.3     fixed             1998.6    0.5000
o        6d7p8s  7s7p8s  Rd2(6d7p,7s7p)   -8095.7   fixed             -16191.4  0.5000
o        6d7p8s  7s7p8s  Re1(6d7p,7s7p)   -7469.4   fixed             -14938.8  0.5000
o        6d7p8s  7s8s8p  Rd2(6d7p,7s8p)   -2289.0   fixed             -4578.0   0.5000
o        6d7p8s  7s8s8p  Re1(6d7p,7s8p)   -2785.9   fixed             -5571.8   0.5000
o        6d7p8s  7s8s5f  Rd2(6d7p,7s5f)   -3656.8   fixed             -7313.6   0.5000
o        6d7p8s  7s8s5f  Re1(6d7p,7s5f)   -9457.6   fixed             -18915.2  0.5000
o        6d7p8s  7p3     Rd1(6d8s,7p7p)   215.4     fixed             430.8     0.5000
o        6d7p8s  7p28p   Rd1(6d8s,7p8p)   -2632.6   fixed             -5265.2   0.5000
o        6d7p8s  7p28p   Re1(6d8s,7p8p)   -267.2    fixed             -534.4    0.5000
o        6d7p8s  7p25f   Rd3(6d8s,7p5f)   -674.3    fixed             -1348.6   0.5000
o        6d7p8s  7p25f   Re1(6d8s,7p5f)   94.3      fixed             188.6     0.5000
o        6d7p8s  7p8s2   Rd1(6d7p,7p8s)   1657.0    fixed             3314.0    0.5000
o        6d7p8s  7p8s2   Re2(6d7p,7p8s)   -1141.0   fixed             -2282.0   0.5000
o        6d7p8s  7p8p5f  Rd3(6d8s,8p5f)   -341.4    fixed             -682.8    0.5000
o        6d7p8s  7p8p5f  Re1(6d8s,8p5f)   -2005.7   fixed             -4011.4   0.5000
o        6d7p8s  8s28p   Rd2(6d7p,8s8p)   -835.1    fixed             -1670.2   0.5000
o        6d7p8s  8s28p   Re1(6d7p,8s8p)   400.2     fixed             800.4     0.5000
o        6d7p7d  6d7p5g  Rd2(6d7d,6d5g)   236.4     fixed             472.8     0.5000
o        6d7p7d  6d7p5g  Rd4(6d7d,6d5g)   39.4      fixed             78.8      0.5000
o        6d7p7d  6d7p5g  Re2(6d7d,6d5g)   -4.1      fixed             -8.2      0.5000
o        6d7p7d  6d7p5g  Re4(6d7d,6d5g)   -0.1      fixed             -0.2      0.5000
o        6d7p7d  6d7p5g  Rd2(7p7d,7p5g)   694.4     fixed             1388.8    0.5000
o        6d7p7d  6d7p5g  Re3(7p7d,7p5g)   153.5     fixed             307.0     0.5000
o        6d7p7d  6d7d5f  Rd2(6d7p,6d5f)   3912.4    fixed             7824.8    0.5000
o        6d7p7d  6d7d5f  Rd4(6d7p,6d5f)   2553.2    fixed             5106.4    0.5000
o        6d7p7d  6d7d5f  Re1(6d7p,6d5f)   7024.7    fixed             14049.4   0.5000
o        6d7p7d  6d7d5f  Re3(6d7p,6d5f)   3730.5    fixed             7461.0    0.5000
o        6d7p7d  6d7d5f  Rd1(7p7d,7d5f)   373.3     fixed             746.6     0.5000
o        6d7p7d  6d7d5f  Rd3(7p7d,7d5f)   339.9     fixed             679.8     0.5000
o        6d7p7d  6d7d5f  Re2(7p7d,7d5f)   1238.0    fixed             2476.0    0.5000
o        6d7p7d  6d7d5f  Re4(7p7d,7d5f)   553.1     fixed             1106.2    0.5000
o        6d7p7d  6d7d8p  Rd0(6d7p,6d8p)   0.0       fixed             0.0
o        6d7p7d  6d7d8p  Rd2(6d7p,6d8p)   2749.1    fixed             5498.2    0.5000
o        6d7p7d  6d7d8p  Re1(6d7p,6d8p)   1964.8    fixed             3929.6    0.5000
o        6d7p7d  6d7d8p  Re3(6d7p,6d8p)   1541.5    fixed             3083.0    0.5000
o        6d7p7d  6d7d8p  Rd1(7p7d,7d8p)   0.0       fixed             0.0
o        6d7p7d  6d7d8p  Rd3(7p7d,7d8p)   -560.8    fixed             -1121.6   0.5000
o        6d7p7d  6d7d8p  Re0(7p7d,7d8p)   -2932.9   fixed             -5865.8   0.5000
o        6d7p7d  6d7d8p  Re2(7p7d,7d8p)   -1551.0   fixed             -3102.0   0.5000
o        6d7p7d  6d8s8p  Rd1(7p7d,8s8p)   2375.5    fixed             4751.0    0.5000
o        6d7p7d  6d8s8p  Re2(7p7d,8s8p)   580.7     fixed             1161.4    0.5000
o        6d7p7d  6d8s5f  Rd1(7p7d,8s5f)   -596.3    fixed             -1192.6   0.5000
o        6d7p7d  6d8s5f  Re2(7p7d,8s5f)   -1427.2   fixed             -2854.4   0.5000
o        6d7p7d  6d27p   Rd0(6d7d,6d6d)   406.6     fixed             813.2     0.5000
o        6d7p7d  6d27p   Rd2(6d7d,6d6d)   2714.5    fixed             5429.0    0.5000
o        6d7p7d  6d27p   Rd4(6d7d,6d6d)   1971.4    fixed             3942.8    0.5000
o        6d7p7d  6d27p   Rd1(7p7d,6d7p)   -2798.5   fixed             -5597.0   0.5000
o        6d7p7d  6d27p   Rd3(7p7d,6d7p)   -1230.9   fixed             -2461.8   0.5000
o        6d7p7d  6d27p   Re0(7p7d,6d7p)   -201.7    fixed             -403.4    0.5000
o        6d7p7d  6d27p   Re2(7p7d,6d7p)   -171.4    fixed             -342.8    0.5000
o        6d7p7d  6d28p   Rd1(7p7d,6d8p)   1141.6    fixed             2283.2    0.5000
o        6d7p7d  6d28p   Rd3(7p7d,6d8p)   184.9     fixed             369.8     0.5000
o        6d7p7d  6d28p   Re0(7p7d,6d8p)   668.5     fixed             1337.0    0.5000
o        6d7p7d  6d28p   Re2(7p7d,6d8p)   225.5     fixed             451.0     0.5000
o        6d7p7d  6d25f   Rd1(7p7d,6d5f)   -2051.2   fixed             -4102.4   0.5000
o        6d7p7d  6d25f   Rd3(7p7d,6d5f)   -635.1    fixed             -1270.2   0.5000
o        6d7p7d  6d25f   Re2(7p7d,6d5f)   -124.8    fixed             -249.6    0.5000
o        6d7p7d  6d25f   Re4(7p7d,6d5f)   -147.0    fixed             -294.0    0.5000
o        6d7p7d  7s27p   Rd2(6d7d,7s7s)   513.4     fixed             1026.8    0.5000
o        6d7p7d  7s7p7d  Rd2(6d7p,7s7p)   -8183.4   fixed             -16366.8  0.5000
o        6d7p7d  7s7p7d  Re1(6d7p,7s7p)   -7628.3   fixed             -15256.6  0.5000
o        6d7p7d  7s7p7d  Rd2(6d7d,7s7d)   -2000.8   fixed             -4001.6   0.5000
o        6d7p7d  7s7p7d  Re2(6d7d,7s7d)   -471.5    fixed             -943.0    0.5000
o        6d7p7d  7s7p8s  Rd2(6d7d,7s8s)   2091.5    fixed             4183.0    0.5000
o        6d7p7d  7s7p8s  Re2(6d7d,7s8s)   486.3     fixed             972.6     0.5000
o        6d7p7d  7s7p5g  Rd2(6d7d,7s5g)   -267.7    fixed             -535.4    0.5000
o        6d7p7d  7s7p5g  Re2(6d7d,7s5g)   -7.2      fixed             -14.4     0.5000
o        6d7p7d  7s7d8p  Rd2(6d7p,7s8p)   -2149.7   fixed             -4299.4   0.5000
o        6d7p7d  7s7d8p  Re1(6d7p,7s8p)   -2634.7   fixed             -5269.4   0.5000
o        6d7p7d  7s7d5f  Rd2(6d7p,7s5f)   -3681.3   fixed             -7362.6   0.5000
o        6d7p7d  7s7d5f  Re1(6d7p,7s5f)   -9579.6   fixed             -19159.2  0.5000
o        6d7p7d  7p3     Rd1(6d7d,7p7p)   -1583.9   fixed             -3167.8   0.5000
o        6d7p7d  7p3     Rd3(6d7d,7p7p)   -591.5    fixed             -1183.0   0.5000
o        6d7p7d  7p28p   Rd1(6d7d,7p8p)   2083.9    fixed             4167.8    0.5000
o        6d7p7d  7p28p   Rd3(6d7d,7p8p)   592.4     fixed             1184.8    0.5000
o        6d7p7d  7p28p   Re1(6d7d,7p8p)   -207.4    fixed             -414.8    0.5000
o        6d7p7d  7p28p   Re3(6d7d,7p8p)   32.6      fixed             65.2      0.5000
o        6d7p7d  7p25f   Rd1(6d7d,7p5f)   469.2     fixed             938.4     0.5000
o        6d7p7d  7p25f   Rd3(6d7d,7p5f)   141.0     fixed             282.0     0.5000
o        6d7p7d  7p25f   Re1(6d7d,7p5f)   -1875.2   fixed             -3750.4   0.5000
o        6d7p7d  7p25f   Re3(6d7d,7p5f)   -362.8    fixed             -725.6    0.5000
o        6d7p7d  7p8s2   Rd2(6d7d,8s8s)   -53.4     fixed             -106.8    0.5000
o        6d7p7d  7p8p5f  Rd1(6d7d,8p5f)   260.1     fixed             520.2     0.5000
o        6d7p7d  7p8p5f  Rd3(6d7d,8p5f)   117.4     fixed             234.8     0.5000
o        6d7p7d  7p8p5f  Re1(6d7d,8p5f)   1219.1    fixed             2438.2    0.5000
o        6d7p7d  7p8p5f  Re3(6d7d,8p5f)   160.9     fixed             321.8     0.5000
o        6d7p5g  6d7d5f  Rd1(7p5g,7d5f)   37.4      fixed             74.8      0.5000
o        6d7p5g  6d7d5f  Rd3(7p5g,7d5f)   27.5      fixed             55.0      0.5000
o        6d7p5g  6d7d5f  Re2(7p5g,7d5f)   290.7     fixed             581.4     0.5000
o        6d7p5g  6d7d5f  Re4(7p5g,7d5f)   85.4      fixed             170.8     0.5000
o        6d7p5g  6d7d8p  Rd3(7p5g,7d8p)   -369.9    fixed             -739.8    0.5000
o        6d7p5g  6d7d8p  Re2(7p5g,7d8p)   -144.1    fixed             -288.2    0.5000
o        6d7p5g  6d8s5f  Rd1(7p5g,8s5f)   -28.6     fixed             -57.2     0.5000
o        6d7p5g  6d8s5f  Re4(7p5g,8s5f)   -90.6     fixed             -181.2    0.5000
o        6d7p5g  6d27p   Rd2(6d5g,6d6d)   -111.0    fixed             -222.0    0.5000
o        6d7p5g  6d27p   Rd4(6d5g,6d6d)   -56.1     fixed             -112.2    0.5000
o        6d7p5g  6d27p   Rd3(7p5g,6d7p)   -201.1    fixed             -402.2    0.5000
o        6d7p5g  6d27p   Re2(7p5g,6d7p)   -166.8    fixed             -333.6    0.5000
o        6d7p5g  6d28p   Rd3(7p5g,6d8p)   73.6      fixed             147.2     0.5000
o        6d7p5g  6d28p   Re2(7p5g,6d8p)   -35.6     fixed             -71.2     0.5000
o        6d7p5g  6d25f   Rd1(7p5g,6d5f)   -860.7    fixed             -1721.4   0.5000
o        6d7p5g  6d25f   Rd3(7p5g,6d5f)   -149.2    fixed             -298.4    0.5000
o        6d7p5g  6d25f   Re2(7p5g,6d5f)   -41.3     fixed             -82.6     0.5000
o        6d7p5g  6d25f   Re4(7p5g,6d5f)   -27.2     fixed             -54.4     0.5000
o        6d7p5g  7s7p7d  Rd2(6d5g,7s7d)   -281.5    fixed             -563.0    0.5000
o        6d7p5g  7s7p7d  Re4(6d5g,7s7d)   -6.4      fixed             -12.8     0.5000
o        6d7p5g  7s7p5g  Rd2(6d7p,7s7p)   -8567.8   fixed             -17135.6  0.5000
o        6d7p5g  7s7p5g  Re1(6d7p,7s7p)   -8052.1   fixed             -16104.2  0.5000
o        6d7p5g  7s7p5g  Rd2(6d5g,7s5g)   -153.6    fixed             -307.2    0.5000
o        6d7p5g  7s7p5g  Re4(6d5g,7s5g)   -1.5      fixed             -3.0      0.5000
o        6d7p5g  7p3     Rd3(6d5g,7p7p)   -130.9    fixed             -261.8    0.5000
o        6d7p5g  7p28p   Rd3(6d5g,7p8p)   97.2      fixed             194.4     0.5000
o        6d7p5g  7p28p   Re3(6d5g,7p8p)   -20.9     fixed             -41.8     0.5000
o        6d7p5g  7p25f   Rd1(6d5g,7p5f)   -60.9     fixed             -121.8    0.5000
o        6d7p5g  7p25f   Rd3(6d5g,7p5f)   -33.3     fixed             -66.6     0.5000
o        6d7p5g  7p25f   Re3(6d5g,7p5f)   -77.5     fixed             -155.0    0.5000
o        6d7p5g  7p25f   Re5(6d5g,7p5f)   -34.5     fixed             -69.0     0.5000
o        6d7p5g  7p8p5f  Rd1(6d5g,8p5f)   -17.3     fixed             -34.6     0.5000
o        6d7p5g  7p8p5f  Rd3(6d5g,8p5f)   -9.6      fixed             -19.2     0.5000
o        6d7p5g  7p8p5f  Re3(6d5g,8p5f)   25.7      fixed             51.4      0.5000
o        6d7p5g  7p8p5f  Re5(6d5g,8p5f)   -1.9      fixed             -3.8      0.5000
o        6d7d5f  6d7d8p  Rd2(6d5f,6d8p)   1483.4    fixed             2966.8    0.5000
o        6d7d5f  6d7d8p  Rd4(6d5f,6d8p)   1118.6    fixed             2237.2    0.5000
o        6d7d5f  6d7d8p  Re1(6d5f,6d8p)   2860.0    fixed             5720.0    0.5000
o        6d7d5f  6d7d8p  Re3(6d5f,6d8p)   1693.1    fixed             3386.2    0.5000
o        6d7d5f  6d7d8p  Rd2(7d5f,7d8p)   -118.5    fixed             -237.0    0.5000
o        6d7d5f  6d7d8p  Rd4(7d5f,7d8p)   -191.9    fixed             -383.8    0.5000
o        6d7d5f  6d7d8p  Re1(7d5f,7d8p)   -798.2    fixed             -1596.4   0.5000
o        6d7d5f  6d7d8p  Re3(7d5f,7d8p)   -496.9    fixed             -993.8    0.5000
o        6d7d5f  6d8s8p  Rd2(7d5f,8s8p)   14.6      fixed             29.2      0.5000
o        6d7d5f  6d8s8p  Re3(7d5f,8s8p)   370.2     fixed             740.4     0.5000
o        6d7d5f  6d8s5f  Rd2(6d7d,6d8s)   -1904.0   fixed             -3808.0   0.5000
o        6d7d5f  6d8s5f  Re2(6d7d,6d8s)   -873.5    fixed             -1747.0   0.5000
o        6d7d5f  6d8s5f  Rd2(7d5f,8s5f)   -1299.5   fixed             -2599.0   0.5000
o        6d7d5f  6d8s5f  Re3(7d5f,8s5f)   -398.0    fixed             -796.0    0.5000
o        6d7d5f  6d27p   Rd2(7d5f,6d7p)   437.7     fixed             875.4     0.5000
o        6d7d5f  6d27p   Rd4(7d5f,6d7p)   271.4     fixed             542.8     0.5000
o        6d7d5f  6d27p   Re1(7d5f,6d7p)   -683.0    fixed             -1366.0   0.5000
o        6d7d5f  6d27p   Re3(7d5f,6d7p)   117.0     fixed             234.0     0.5000
o        6d7d5f  6d28p   Rd2(7d5f,6d8p)   250.8     fixed             501.6     0.5000
o        6d7d5f  6d28p   Rd4(7d5f,6d8p)   178.4     fixed             356.8     0.5000
o        6d7d5f  6d28p   Re1(7d5f,6d8p)   1630.4    fixed             3260.8    0.5000
o        6d7d5f  6d28p   Re3(7d5f,6d8p)   379.2     fixed             758.4     0.5000
o        6d7d5f  6d25f   Rd0(6d7d,6d6d)   500.6     fixed             1001.2    0.5000
o        6d7d5f  6d25f   Rd2(6d7d,6d6d)   3762.7    fixed             7525.4    0.5000
o        6d7d5f  6d25f   Rd4(6d7d,6d6d)   2558.8    fixed             5117.6    0.5000
o        6d7d5f  6d25f   Rd0(7d5f,6d5f)   89.8      fixed             179.6     0.5000
o        6d7d5f  6d25f   Rd2(7d5f,6d5f)   251.3     fixed             502.6     0.5000
o        6d7d5f  6d25f   Rd4(7d5f,6d5f)   134.9     fixed             269.8     0.5000
o        6d7d5f  6d25f   Re1(7d5f,6d5f)   -1368.7   fixed             -2737.4   0.5000
o        6d7d5f  6d25f   Re3(7d5f,6d5f)   -81.1     fixed             -162.2    0.5000
o        6d7d5f  6d25f   Re5(7d5f,6d5f)   38.1      fixed             76.2      0.5000
o        6d7d5f  7s25f   Rd2(6d7d,7s7s)   2185.0    fixed             4370.0    0.5000
o        6d7d5f  7s7p7d  Rd2(6d5f,7s7p)   -5293.4   fixed             -10586.8  0.5000
o        6d7d5f  7s7p7d  Re3(6d5f,7s7p)   -4718.4   fixed             -9436.8   0.5000
o        6d7d5f  7s7d8p  Rd2(6d5f,7s8p)   -1779.2   fixed             -3558.4   0.5000
o        6d7d5f  7s7d8p  Re3(6d5f,7s8p)   -1845.6   fixed             -3691.2   0.5000
o        6d7d5f  7s7d5f  Rd2(6d7d,7s7d)   -1781.0   fixed             -3562.0   0.5000
o        6d7d5f  7s7d5f  Re2(6d7d,7s7d)   -646.7    fixed             -1293.4   0.5000
o        6d7d5f  7s7d5f  Rd2(6d5f,7s5f)   -7197.9   fixed             -14395.8  0.5000
o        6d7d5f  7s7d5f  Re3(6d5f,7s5f)   -4097.2   fixed             -8194.4   0.5000
o        6d7d5f  7s8s5f  Rd2(6d7d,7s8s)   1893.6    fixed             3787.2    0.5000
o        6d7d5f  7s8s5f  Re2(6d7d,7s8s)   595.0     fixed             1190.0    0.5000
o        6d7d5f  7p25f   Rd1(6d7d,7p7p)   -776.8    fixed             -1553.6   0.5000
o        6d7d5f  7p25f   Rd3(6d7d,7p7p)   -110.1    fixed             -220.2    0.5000
o        6d7d5f  7p8p5f  Rd1(6d7d,7p8p)   2173.7    fixed             4347.4    0.5000
o        6d7d5f  7p8p5f  Rd3(6d7d,7p8p)   686.5     fixed             1373.0    0.5000
o        6d7d5f  7p8p5f  Re1(6d7d,7p8p)   43.9      fixed             87.8      0.5000
o        6d7d5f  7p8p5f  Re3(6d7d,7p8p)   193.5     fixed             387.0     0.5000
o        6d7d8p  6d8s8p  Rd2(6d7d,6d8s)   -2243.4   fixed             -4486.8   0.5000
o        6d7d8p  6d8s8p  Re2(6d7d,6d8s)   -741.6    fixed             -1483.2   0.5000
o        6d7d8p  6d8s8p  Rd2(7d8p,8s8p)   -4442.8   fixed             -8885.6   0.5000
o        6d7d8p  6d8s8p  Re1(7d8p,8s8p)   -4102.0   fixed             -8204.0   0.5000
o        6d7d8p  6d8s5f  Rd2(7d8p,8s5f)   152.8     fixed             305.6     0.5000
o        6d7d8p  6d8s5f  Re1(7d8p,8s5f)   831.7     fixed             1663.4    0.5000
o        6d7d8p  6d27p   Rd0(7d8p,6d7p)   425.4     fixed             850.8     0.5000
o        6d7d8p  6d27p   Rd2(7d8p,6d7p)   440.0     fixed             880.0     0.5000
o        6d7d8p  6d27p   Re1(7d8p,6d7p)   -837.3    fixed             -1674.6   0.5000
o        6d7d8p  6d27p   Re3(7d8p,6d7p)   -198.0    fixed             -396.0    0.5000
o        6d7d8p  6d28p   Rd0(6d7d,6d6d)   401.9     fixed             803.8     0.5000
o        6d7d8p  6d28p   Rd2(6d7d,6d6d)   2684.3    fixed             5368.6    0.5000
o        6d7d8p  6d28p   Rd4(6d7d,6d6d)   1998.2    fixed             3996.4    0.5000
o        6d7d8p  6d28p   Rd0(7d8p,6d8p)   15.4      fixed             30.8      0.5000
o        6d7d8p  6d28p   Rd2(7d8p,6d8p)   -253.8    fixed             -507.6    0.5000
o        6d7d8p  6d28p   Re1(7d8p,6d8p)   69.1      fixed             138.2     0.5000
o        6d7d8p  6d28p   Re3(7d8p,6d8p)   -105.8    fixed             -211.6    0.5000
o        6d7d8p  6d25f   Rd2(7d8p,6d5f)   367.9     fixed             735.8     0.5000
o        6d7d8p  6d25f   Rd4(7d8p,6d5f)   194.8     fixed             389.6     0.5000
o        6d7d8p  6d25f   Re1(7d8p,6d5f)   -492.3    fixed             -984.6    0.5000
o        6d7d8p  6d25f   Re3(7d8p,6d5f)   -47.1     fixed             -94.2     0.5000
o        6d7d8p  7s28p   Rd2(6d7d,7s7s)   107.3     fixed             214.6     0.5000
o        6d7d8p  7s7p7d  Rd2(6d8p,7s7p)   -2706.9   fixed             -5413.8   0.5000
o        6d7d8p  7s7p7d  Re1(6d8p,7s7p)   -2747.2   fixed             -5494.4   0.5000
o        6d7d8p  7s7d8p  Rd2(6d7d,7s7d)   -2629.2   fixed             -5258.4   0.5000
o        6d7d8p  7s7d8p  Re2(6d7d,7s7d)   -547.3    fixed             -1094.6   0.5000
o        6d7d8p  7s7d8p  Rd2(6d8p,7s8p)   -2013.7   fixed             -4027.4   0.5000
o        6d7d8p  7s7d8p  Re1(6d8p,7s8p)   -1102.1   fixed             -2204.2   0.5000
o        6d7d8p  7s8s8p  Rd2(6d7d,7s8s)   2467.2    fixed             4934.4    0.5000
o        6d7d8p  7s8s8p  Re2(6d7d,7s8s)   465.6     fixed             931.2     0.5000
o        6d7d8p  7s7d5f  Rd2(6d8p,7s5f)   -1521.1   fixed             -3042.2   0.5000
o        6d7d8p  7s7d5f  Re1(6d8p,7s5f)   -3804.9   fixed             -7609.8   0.5000
o        6d7d8p  7p28p   Rd1(6d7d,7p7p)   -2182.5   fixed             -4365.0   0.5000
o        6d7d8p  7p28p   Rd3(6d7d,7p7p)   -972.2    fixed             -1944.4   0.5000
o        6d7d8p  7p8p5f  Rd1(6d7d,7p5f)   396.0     fixed             792.0     0.5000
o        6d7d8p  7p8p5f  Rd3(6d7d,7p5f)   47.4      fixed             94.8      0.5000
o        6d7d8p  7p8p5f  Re1(6d7d,7p5f)   -2533.0   fixed             -5066.0   0.5000
o        6d7d8p  7p8p5f  Re3(6d7d,7p5f)   -649.4    fixed             -1298.8   0.5000
o        6d7d8p  8s28p   Rd2(6d7d,8s8s)   -93.0     fixed             -186.0    0.5000
o        6d8s8p  6d8s5f  Rd2(6d8p,6d5f)   1595.6    fixed             3191.2    0.5000
o        6d8s8p  6d8s5f  Rd4(6d8p,6d5f)   1204.8    fixed             2409.6    0.5000
o        6d8s8p  6d8s5f  Re1(6d8p,6d5f)   3068.6    fixed             6137.2    0.5000
o        6d8s8p  6d8s5f  Re3(6d8p,6d5f)   1822.3    fixed             3644.6    0.5000
o        6d8s8p  6d27p   Rd2(8s8p,6d7p)   -723.1    fixed             -1446.2   0.5000
o        6d8s8p  6d27p   Re1(8s8p,6d7p)   329.8     fixed             659.6     0.5000
o        6d8s8p  6d28p   Rd2(6d8s,6d6d)   -3294.2   fixed             -6588.4   0.5000
o        6d8s8p  6d28p   Rd2(8s8p,6d8p)   -19.0     fixed             -38.0     0.5000
o        6d8s8p  6d28p   Re1(8s8p,6d8p)   -354.2    fixed             -708.4    0.5000
o        6d8s8p  6d25f   Rd2(8s8p,6d5f)   -320.6    fixed             -641.2    0.5000
o        6d8s8p  6d25f   Re3(8s8p,6d5f)   -20.0     fixed             -40.0     0.5000
o        6d8s8p  7s7p8s  Rd2(6d8p,7s7p)   -2890.9   fixed             -5781.8   0.5000
o        6d8s8p  7s7p8s  Re1(6d8p,7s7p)   -2970.4   fixed             -5940.8   0.5000
o        6d8s8p  7s7d8p  Rd2(6d8s,7s7d)   2313.1    fixed             4626.2    0.5000
o        6d8s8p  7s7d8p  Re0(6d8s,7s7d)   946.0     fixed             1892.0    0.5000
o        6d8s8p  7s8s8p  Rd2(6d8p,7s8p)   -2238.7   fixed             -4477.4   0.5000
o        6d8s8p  7s8s8p  Re1(6d8p,7s8p)   -1287.5   fixed             -2575.0   0.5000
o        6d8s8p  7s8s5f  Rd2(6d8p,7s5f)   -1649.5   fixed             -3299.0   0.5000
o        6d8s8p  7s8s5f  Re1(6d8p,7s5f)   -4152.8   fixed             -8305.6   0.5000
o        6d8s8p  7p28p   Rd1(6d8s,7p7p)   341.0     fixed             682.0     0.5000
o        6d8s8p  7p8s2   Rd1(6d8p,7p8s)   -2293.2   fixed             -4586.4   0.5000
o        6d8s8p  7p8s2   Re2(6d8p,7p8s)   -800.8    fixed             -1601.6   0.5000
o        6d8s8p  7p8p5f  Rd3(6d8s,7p5f)   -694.2    fixed             -1388.4   0.5000
o        6d8s8p  7p8p5f  Re1(6d8s,7p5f)   133.0     fixed             266.0     0.5000
o        6d8s8p  8s28p   Rd2(6d8p,8s8p)   -135.4    fixed             -270.8    0.5000
o        6d8s8p  8s28p   Re1(6d8p,8s8p)   -615.6    fixed             -1231.2   0.5000
o        6d8s5f  6d27p   Rd2(8s5f,6d7p)   -834.0    fixed             -1668.0   0.5000
o        6d8s5f  6d27p   Re1(8s5f,6d7p)   -207.2    fixed             -414.4    0.5000
o        6d8s5f  6d28p   Rd2(8s5f,6d8p)   -432.8    fixed             -865.6    0.5000
o        6d8s5f  6d28p   Re1(8s5f,6d8p)   -2147.5   fixed             -4295.0   0.5000
o        6d8s5f  6d25f   Rd2(6d8s,6d6d)   -3489.9   fixed             -6979.8   0.5000
o        6d8s5f  6d25f   Rd2(8s5f,6d5f)   -244.3    fixed             -488.6    0.5000
o        6d8s5f  6d25f   Re3(8s5f,6d5f)   97.2      fixed             194.4     0.5000
o        6d8s5f  7s7p8s  Rd2(6d5f,7s7p)   -5260.3   fixed             -10520.6  0.5000
o        6d8s5f  7s7p8s  Re3(6d5f,7s7p)   -4682.0   fixed             -9364.0   0.5000
o        6d8s5f  7s8s8p  Rd2(6d5f,7s8p)   -1918.5   fixed             -3837.0   0.5000
o        6d8s5f  7s8s8p  Re3(6d5f,7s8p)   -1989.5   fixed             -3979.0   0.5000
o        6d8s5f  7s7d5f  Rd2(6d8s,7s7d)   1961.7    fixed             3923.4    0.5000
o        6d8s5f  7s7d5f  Re0(6d8s,7s7d)   1254.9    fixed             2509.8    0.5000
o        6d8s5f  7s8s5f  Rd2(6d5f,7s5f)   -7251.5   fixed             -14503.0  0.5000
o        6d8s5f  7s8s5f  Re3(6d5f,7s5f)   -4120.0   fixed             -8240.0   0.5000
o        6d8s5f  7p25f   Rd1(6d8s,7p7p)   335.1     fixed             670.2     0.5000
o        6d8s5f  7p8s2   Rd3(6d5f,7p8s)   -621.8    fixed             -1243.6   0.5000
o        6d8s5f  7p8s2   Re2(6d5f,7p8s)   -647.8    fixed             -1295.6   0.5000
o        6d8s5f  7p8p5f  Rd1(6d8s,7p8p)   -2589.0   fixed             -5178.0   0.5000
o        6d8s5f  7p8p5f  Re1(6d8s,7p8p)   -297.7    fixed             -595.4    0.5000
o        6d8s5f  8s28p   Rd2(6d5f,8s8p)   -587.9    fixed             -1175.8   0.5000
o        6d8s5f  8s28p   Re3(6d5f,8s8p)   -619.4    fixed             -1238.8   0.5000
o        6d27p   6d28p   Rd0(6d7p,6d8p)   0.0       fixed             0.0
o        6d27p   6d28p   Rd2(6d7p,6d8p)   2148.0    fixed             4296.0    0.5000
o        6d27p   6d28p   Re1(6d7p,6d8p)   1690.5    fixed             3381.0    0.5000
o        6d27p   6d28p   Re3(6d7p,6d8p)   1246.3    fixed             2492.6    0.5000
o        6d27p   6d25f   Rd2(6d7p,6d5f)   1580.8    fixed             3161.6    0.5000
o        6d27p   6d25f   Rd4(6d7p,6d5f)   735.8     fixed             1471.6    0.5000
o        6d27p   6d25f   Re1(6d7p,6d5f)   1082.8    fixed             2165.6    0.5000
o        6d27p   6d25f   Re3(6d7p,6d5f)   645.3     fixed             1290.6    0.5000
o        6d27p   7s27p   Rd2(6d6d,7s7s)   10162.3   fixed             20324.6   0.5000
o        6d27p   7s7p7d  Rd2(6d6d,7s7d)   -1347.9   fixed             -2695.8   0.5000
o        6d27p   7s7p8s  Rd2(6d6d,7s8s)   2051.1    fixed             4102.2    0.5000
o        6d27p   7s7p5g  Rd2(6d6d,7s5g)   117.8     fixed             235.6     0.5000
o        6d27p   7p3     Rd1(6d6d,7p7p)   6872.9    fixed             13745.8   0.5000
o        6d27p   7p3     Rd3(6d6d,7p7p)   4786.9    fixed             9573.8    0.5000
o        6d27p   7p28p   Rd1(6d6d,7p8p)   1907.6    fixed             3815.2    0.5000
o        6d27p   7p28p   Rd3(6d6d,7p8p)   1501.4    fixed             3002.8    0.5000
o        6d27p   7p25f   Rd1(6d6d,7p5f)   5315.6    fixed             10631.2   0.5000
o        6d27p   7p25f   Rd3(6d6d,7p5f)   2669.8    fixed             5339.6    0.5000
o        6d27p   7p8s2   Rd2(6d6d,8s8s)   1177.4    fixed             2354.8    0.5000
o        6d27p   7p8p5f  Rd1(6d6d,8p5f)   1954.7    fixed             3909.4    0.5000
o        6d27p   7p8p5f  Rd3(6d6d,8p5f)   1099.5    fixed             2199.0    0.5000
o        6d28p   6d25f   Rd2(6d8p,6d5f)   -19.8     fixed             -39.6     0.5000
o        6d28p   6d25f   Rd4(6d8p,6d5f)   176.3     fixed             352.6     0.5000
o        6d28p   6d25f   Re1(6d8p,6d5f)   393.9     fixed             787.8     0.5000
o        6d28p   6d25f   Re3(6d8p,6d5f)   243.2     fixed             486.4     0.5000
o        6d28p   7s28p   Rd2(6d6d,7s7s)   10674.6   fixed             21349.2   0.5000
o        6d28p   7s7d8p  Rd2(6d6d,7s7d)   -1125.0   fixed             -2250.0   0.5000
o        6d28p   7s8s8p  Rd2(6d6d,7s8s)   2065.3    fixed             4130.6    0.5000
o        6d28p   7p28p   Rd1(6d6d,7p7p)   7290.9    fixed             14581.8   0.5000
o        6d28p   7p28p   Rd3(6d6d,7p7p)   5228.9    fixed             10457.8   0.5000
o        6d28p   7p8p5f  Rd1(6d6d,7p5f)   5677.9    fixed             11355.8   0.5000
o        6d28p   7p8p5f  Rd3(6d6d,7p5f)   2909.6    fixed             5819.2    0.5000
o        6d28p   8s28p   Rd2(6d6d,8s8s)   1161.9    fixed             2323.8    0.5000
o        6d25f   7s25f   Rd2(6d6d,7s7s)   10637.5   fixed             21275.0   0.5000
o        6d25f   7s7d5f  Rd2(6d6d,7s7d)   -2619.7   fixed             -5239.4   0.5000
o        6d25f   7s8s5f  Rd2(6d6d,7s8s)   2254.4    fixed             4508.8    0.5000
o        6d25f   7p25f   Rd1(6d6d,7p7p)   4547.8    fixed             9095.6    0.5000
o        6d25f   7p25f   Rd3(6d6d,7p7p)   3236.0    fixed             6472.0    0.5000
o        6d25f   7p8p5f  Rd1(6d6d,7p8p)   1859.3    fixed             3718.6    0.5000
o        6d25f   7p8p5f  Rd3(6d6d,7p8p)   1413.4    fixed             2826.8    0.5000
o        7s27p   7s7p7d  Rd1(7s7p,7p7d)   3441.3    fixed             6882.6    0.5000
o        7s27p   7s7p7d  Re2(7s7p,7p7d)   1082.1    fixed             2164.2    0.5000
o        7s27p   7s7p8s  Rd0(7s7s,7s8s)   727.2     fixed             1454.4    0.5000
o        7s27p   7s7p8s  Rd1(7s7p,7p8s)   -2253.7   fixed             -4507.4   0.5000
o        7s27p   7s7p8s  Re0(7s7p,7p8s)   -324.3    fixed             -648.6    0.5000
o        7s27p   7s7d8p  Rd2(7s7p,7d8p)   -274.5    fixed             -549.0    0.5000
o        7s27p   7s7d8p  Re1(7s7p,7d8p)   807.2     fixed             1614.4    0.5000
o        7s27p   7s8s8p  Rd0(7s7p,8s8p)   451.8     fixed             903.6     0.5000
o        7s27p   7s8s8p  Re1(7s7p,8s8p)   -209.1    fixed             -418.2    0.5000
o        7s27p   7s7d5f  Rd2(7s7p,7d5f)   -547.0    fixed             -1094.0   0.5000
o        7s27p   7s7d5f  Re3(7s7p,7d5f)   -400.6    fixed             -801.2    0.5000
o        7s27p   7p3     Rd1(7s7s,7p7p)   11908.4   fixed             23816.8   0.5000
o        7s27p   7p28p   Rd1(7s7s,7p8p)   2998.0    fixed             5996.0    0.5000
o        7s27p   7p8s2   Rd0(7s7s,8s8s)   752.8     fixed             1505.6    0.5000
o        7s28p   7s7p7d  Rd1(7s8p,7p7d)   -2460.5   fixed             -4921.0   0.5000
o        7s28p   7s7p7d  Re2(7s8p,7p7d)   -99.6     fixed             -199.2    0.5000
o        7s28p   7s7p8s  Rd1(7s8p,7p8s)   2977.6    fixed             5955.2    0.5000
o        7s28p   7s7p8s  Re0(7s8p,7p8s)   501.3     fixed             1002.6    0.5000
o        7s28p   7s7d8p  Rd2(7s8p,7d8p)   767.9     fixed             1535.8    0.5000
o        7s28p   7s7d8p  Re1(7s8p,7d8p)   -179.1    fixed             -358.2    0.5000
o        7s28p   7s8s8p  Rd0(7s7s,7s8s)   719.8     fixed             1439.6    0.5000
o        7s28p   7s8s8p  Rd0(7s8p,8s8p)   110.4     fixed             220.8     0.5000
o        7s28p   7s8s8p  Re1(7s8p,8s8p)   488.0     fixed             976.0     0.5000
o        7s28p   7s7d5f  Rd2(7s8p,7d5f)   -275.9    fixed             -551.8    0.5000
o        7s28p   7s7d5f  Re3(7s8p,7d5f)   -507.2    fixed             -1014.4   0.5000
o        7s28p   7p28p   Rd1(7s7s,7p7p)   12906.2   fixed             25812.4   0.5000
o        7s28p   8s28p   Rd0(7s7s,8s8s)   741.3     fixed             1482.6    0.5000
o        7s25f   7s7p7d  Rd1(7s5f,7p7d)   3108.5    fixed             6217.0    0.5000
o        7s25f   7s7p7d  Re2(7s5f,7p7d)   393.7     fixed             787.4     0.5000
o        7s25f   7s7p5g  Rd1(7s5f,7p5g)   1176.6    fixed             2353.2    0.5000
o        7s25f   7s7p5g  Re4(7s5f,7p5g)   45.1      fixed             90.2      0.5000
o        7s25f   7s7d8p  Rd2(7s5f,7d8p)   -684.0    fixed             -1368.0   0.5000
o        7s25f   7s7d8p  Re1(7s5f,7d8p)   480.9     fixed             961.8     0.5000
o        7s25f   7s7d5f  Rd2(7s5f,7d5f)   -310.0    fixed             -620.0    0.5000
o        7s25f   7s7d5f  Re3(7s5f,7d5f)   59.5      fixed             119.0     0.5000
o        7s25f   7s8s5f  Rd0(7s7s,7s8s)   746.6     fixed             1493.2    0.5000
o        7s25f   7s8s5f  Rd0(7s5f,8s5f)   26.1      fixed             52.2      0.5000
o        7s25f   7s8s5f  Re3(7s5f,8s5f)   -116.0    fixed             -232.0    0.5000
o        7s25f   7p25f   Rd1(7s7s,7p7p)   8772.3    fixed             17544.6   0.5000
o        7s25f   7p8p5f  Rd1(7s7s,7p8p)   3420.5    fixed             6841.0    0.5000
o        7s7p7d  7s7p8s  Rd2(7p7d,7p8s)   -3738.1   fixed             -7476.2   0.5000
o        7s7p7d  7s7p8s  Re1(7p7d,7p8s)   -1404.1   fixed             -2808.2   0.5000
o        7s7p7d  7s7p5g  Rd2(7p7d,7p5g)   608.4     fixed             1216.8    0.5000
o        7s7p7d  7s7p5g  Re3(7p7d,7p5g)   115.3     fixed             230.6     0.5000
o        7s7p7d  7s7d8p  Rd0(7s7p,7s8p)   0.0       fixed             0.0
o        7s7p7d  7s7d8p  Re1(7s7p,7s8p)   3844.0    fixed             7688.0    0.5000
o        7s7p7d  7s7d8p  Rd1(7p7d,7d8p)   0.0       fixed             0.0
o        7s7p7d  7s7d8p  Rd3(7p7d,7d8p)   -545.9    fixed             -1091.8   0.5000
o        7s7p7d  7s7d8p  Re0(7p7d,7d8p)   -2905.6   fixed             -5811.2   0.5000
o        7s7p7d  7s7d8p  Re2(7p7d,7d8p)   -1518.0   fixed             -3036.0   0.5000
o        7s7p7d  7s8s8p  Rd1(7p7d,8s8p)   2498.4    fixed             4996.8    0.5000
o        7s7p7d  7s8s8p  Re2(7p7d,8s8p)   571.8     fixed             1143.6    0.5000
o        7s7p7d  7s7d5f  Rd1(7p7d,7d5f)   249.4     fixed             498.8     0.5000
o        7s7p7d  7s7d5f  Rd3(7p7d,7d5f)   227.5     fixed             455.0     0.5000
o        7s7p7d  7s7d5f  Re2(7p7d,7d5f)   896.4     fixed             1792.8    0.5000
o        7s7p7d  7s7d5f  Re4(7p7d,7d5f)   372.7     fixed             745.4     0.5000
o        7s7p7d  7s8s5f  Rd1(7p7d,8s5f)   -436.6    fixed             -873.2    0.5000
o        7s7p7d  7s8s5f  Re2(7p7d,8s5f)   -1147.8   fixed             -2295.6   0.5000
o        7s7p7d  7p3     Rd1(7s7d,7p7p)   2925.3    fixed             5850.6    0.5000
o        7s7p7d  7p28p   Rd1(7s7d,7p8p)   -3092.7   fixed             -6185.4   0.5000
o        7s7p7d  7p28p   Re1(7s7d,7p8p)   350.6     fixed             701.2     0.5000
o        7s7p7d  7p25f   Rd1(7s7d,7p5f)   -877.2    fixed             -1754.4   0.5000
o        7s7p7d  7p25f   Re3(7s7d,7p5f)   474.0     fixed             948.0     0.5000
o        7s7p7d  7p8p5f  Rd1(7s7d,8p5f)   -471.9    fixed             -943.8    0.5000
o        7s7p7d  7p8p5f  Re3(7s7d,8p5f)   -206.1    fixed             -412.2    0.5000
o        7s7p8s  7s7d8p  Rd1(7p8s,7d8p)   3290.1    fixed             6580.2    0.5000
o        7s7p8s  7s7d8p  Re2(7p8s,7d8p)   736.0     fixed             1472.0    0.5000
o        7s7p8s  7s8s8p  Rd0(7s7p,7s8p)   0.0       fixed             0.0
o        7s7p8s  7s8s8p  Re1(7s7p,7s8p)   4142.9    fixed             8285.8    0.5000
o        7s7p8s  7s8s8p  Rd1(7p8s,8s8p)   0.0       fixed             0.0
o        7s7p8s  7s8s8p  Re0(7p8s,8s8p)   -2749.0   fixed             -5498.0   0.5000
o        7s7p8s  7s7d5f  Rd3(7p8s,7d5f)   -331.6    fixed             -663.2    0.5000
o        7s7p8s  7s7d5f  Re2(7p8s,7d5f)   -1086.0   fixed             -2172.0   0.5000
o        7s7p8s  7p3     Rd1(7s8s,7p7p)   -1672.6   fixed             -3345.2   0.5000
o        7s7p8s  7p28p   Rd1(7s8s,7p8p)   3668.2    fixed             7336.4    0.5000
o        7s7p8s  7p28p   Re1(7s8s,7p8p)   81.3      fixed             162.6     0.5000
o        7s7p8s  7p8s2   Rd1(7s7p,7p8s)   -1863.2   fixed             -3726.4   0.5000
o        7s7p8s  7p8s2   Re0(7s7p,7p8s)   -265.7    fixed             -531.4    0.5000
o        7s7p8s  7p8s2   Rd0(7s8s,8s8s)   192.8     fixed             385.6     0.5000
o        7s7p8s  8s28p   Rd0(7s7p,8s8p)   679.5     fixed             1359.0    0.5000
o        7s7p8s  8s28p   Re1(7s7p,8s8p)   -178.4    fixed             -356.8    0.5000
o        7s7p5g  7s7d8p  Rd3(7p5g,7d8p)   -321.1    fixed             -642.2    0.5000
o        7s7p5g  7s7d8p  Re2(7p5g,7d8p)   -131.7    fixed             -263.4    0.5000
o        7s7p5g  7s7d5f  Rd1(7p5g,7d5f)   11.8      fixed             23.6      0.5000
o        7s7p5g  7s7d5f  Rd3(7p5g,7d5f)   9.2       fixed             18.4      0.5000
o        7s7p5g  7s7d5f  Re2(7p5g,7d5f)   192.6     fixed             385.2     0.5000
o        7s7p5g  7s7d5f  Re4(7p5g,7d5f)   48.2      fixed             96.4      0.5000
o        7s7p5g  7s8s5f  Rd1(7p5g,8s5f)   -18.8     fixed             -37.6     0.5000
o        7s7p5g  7s8s5f  Re4(7p5g,8s5f)   -57.4     fixed             -114.8    0.5000
o        7s7p5g  7p25f   Rd1(7s5g,7p5f)   93.3      fixed             186.6     0.5000
o        7s7p5g  7p25f   Re3(7s5g,7p5f)   89.9      fixed             179.8     0.5000
o        7s7p5g  7p8p5f  Rd1(7s5g,8p5f)   24.6      fixed             49.2      0.5000
o        7s7p5g  7p8p5f  Re3(7s5g,8p5f)   -34.6     fixed             -69.2     0.5000
o        7s7d8p  7s8s8p  Rd2(7d8p,8s8p)   -4652.5   fixed             -9305.0   0.5000
o        7s7d8p  7s8s8p  Re1(7d8p,8s8p)   -4352.8   fixed             -8705.6   0.5000
o        7s7d8p  7s7d5f  Rd2(7d8p,7d5f)   -2.0      fixed             -4.0      0.5000
o        7s7d8p  7s7d5f  Rd4(7d8p,7d5f)   -82.6     fixed             -165.2    0.5000
o        7s7d8p  7s7d5f  Re1(7d8p,7d5f)   -351.2    fixed             -702.4    0.5000
o        7s7d8p  7s7d5f  Re3(7d8p,7d5f)   -268.7    fixed             -537.4    0.5000
o        7s7d8p  7s8s5f  Rd2(7d8p,8s5f)   -19.2     fixed             -38.4     0.5000
o        7s7d8p  7s8s5f  Re1(7d8p,8s5f)   337.5     fixed             675.0     0.5000
o        7s7d8p  7p28p   Rd1(7s7d,7p7p)   4078.9    fixed             8157.8    0.5000
o        7s7d8p  7p8p5f  Rd1(7s7d,7p5f)   -887.9    fixed             -1775.8   0.5000
o        7s7d8p  7p8p5f  Re3(7s7d,7p5f)   776.3     fixed             1552.6    0.5000
o        7s8s8p  7s7d5f  Rd2(8s8p,7d5f)   -86.9     fixed             -173.8    0.5000
o        7s8s8p  7s7d5f  Re3(8s8p,7d5f)   186.1     fixed             372.2     0.5000
o        7s8s8p  7p28p   Rd1(7s8s,7p7p)   -1767.8   fixed             -3535.6   0.5000
o        7s8s8p  7p8s2   Rd1(7s8p,7p8s)   4027.8    fixed             8055.6    0.5000
o        7s8s8p  7p8s2   Re0(7s8p,7p8s)   919.4     fixed             1838.8    0.5000
o        7s8s8p  8s28p   Rd0(7s8s,8s8s)   188.3     fixed             376.6     0.5000
o        7s8s8p  8s28p   Rd0(7s8p,8s8p)   191.6     fixed             383.2     0.5000
o        7s8s8p  8s28p   Re1(7s8p,8s8p)   952.0     fixed             1904.0    0.5000
o        7s7d5f  7s8s5f  Rd2(7d5f,8s5f)   -1086.1   fixed             -2172.2   0.5000
o        7s7d5f  7s8s5f  Re3(7d5f,8s5f)   -299.7    fixed             -599.4    0.5000
o        7s7d5f  7p25f   Rd1(7s7d,7p7p)   1284.6    fixed             2569.2    0.5000
o        7s7d5f  7p8p5f  Rd1(7s7d,7p8p)   -2997.4   fixed             -5994.8   0.5000
o        7s7d5f  7p8p5f  Re1(7s7d,7p8p)   -22.6     fixed             -45.2     0.5000
o        7s8s5f  7p25f   Rd1(7s8s,7p7p)   -1717.1   fixed             -3434.2   0.5000
o        7s8s5f  7p8p5f  Rd1(7s8s,7p8p)   3173.6    fixed             6347.2    0.5000
o        7s8s5f  7p8p5f  Re1(7s8s,7p8p)   0.3       fixed             0.6       0.5000
o        7p3     7p28p   Rd0(7p7p,7p8p)   310.2     fixed             620.4     0.5000
o        7p3     7p28p   Rd2(7p7p,7p8p)   1288.6    fixed             2577.2    0.5000
o        7p3     7p25f   Rd2(7p7p,7p5f)   3450.9    fixed             6901.8    0.5000
o        7p3     7p8s2   Rd1(7p7p,8s8s)   2489.3    fixed             4978.6    0.5000
o        7p3     7p8p5f  Rd2(7p7p,8p5f)   876.7     fixed             1753.4    0.5000
o        7p28p   7p25f   Rd2(7p8p,7p5f)   819.2     fixed             1638.4    0.5000
o        7p28p   7p25f   Re2(7p8p,7p5f)   405.2     fixed             810.4     0.5000
o        7p28p   7p8s2   Rd1(7p8p,8s8s)   -1823.1   fixed             -3646.2   0.5000
o        7p28p   7p8p5f  Rd2(7p7p,7p5f)   3734.6    fixed             7469.2    0.5000
o        7p28p   7p8p5f  Rd2(7p8p,8p5f)   312.8     fixed             625.6     0.5000
o        7p28p   7p8p5f  Re2(7p8p,8p5f)   724.6     fixed             1449.2    0.5000
o        7p28p   8s28p   Rd1(7p7p,8s8s)   2393.2    fixed             4786.4    0.5000
o        7p25f   7p8p5f  Rd0(7p7p,7p8p)   356.9     fixed             713.8     0.5000
o        7p25f   7p8p5f  Rd2(7p7p,7p8p)   1412.7    fixed             2825.4    0.5000
o        7p25f   7p8p5f  Rd0(7p5f,8p5f)   41.5      fixed             83.0      0.5000
o        7p25f   7p8p5f  Rd2(7p5f,8p5f)   1384.0    fixed             2768.0    0.5000
o        7p25f   7p8p5f  Re2(7p5f,8p5f)   593.4     fixed             1186.8    0.5000
o        7p25f   7p8p5f  Re4(7p5f,8p5f)   495.6     fixed             991.2     0.5000
