# Supplementary material for: Update of Atomic Data for the First Three Spectra of Actinium
Source: Atoms. Author manuscript; Available in PMC 2023 Aug 7. (PMC10405742; doi:10.3390/atoms10020042)
Supplement: machine-readable_tables [file NIHMS1914401-supplement-machine-readable_tables.zip › TableS4.txt]

Title: Update of Atomic Data for the First Three Spectra of Actinium
Authors: Kramida, A.
Table S4: Spectral lines of Ac II
================================================================================
Byte-by-byte Description of file: TableS4.txt
--------------------------------------------------------------------------------
   Bytes Format Units    Label     Explanations
--------------------------------------------------------------------------------
   1-  8 F8.3   0.1nm    Owl       ? Observed Wavelength (1)
  12- 16 F5.3   0.1nm   uOwl       ? Uncertainty of Owl
  19- 27 F9.4   0.1nm    Rwl       ? Ritz Wavelength (1)
  30- 35 F6.4   0.1nm   uRwl       ? Uncertainty of Rwl
  38- 43 F5.3   0.1nm    dL_O-R    ? Difference Owl - Rwl (2)
  47- 55 F9.3   cm-1     Own       ? Observed Wavenumber in Vacuum (1)
  58- 63 I6     arb.u.   Iobs      ? Observed Wavelength (3)
  66- 67 A2     ---      Char      ? Line Character (4)
  73- 76 A4     ---      Conf1     ? Lower Level Configuration (5)
  81- 83 A3     ---      Term1     ? Lower Level Term (5)
  88- 88 I1     ---      J1        ? Lower Level J Value (5)
  92- 95 A4     ---      Conf2     ? Upper Level Configuration (5)
 100-102 A3     ---      Term2     ? Upper Level Term (5)
 107-107 I1     ---      J2        ? Upper Level J Value (5)
 111-119 F9.3   cm-1     E1        ? Lower Level Energy (6)
 123-131 F9.3   cm-1     E2        ? Upper Level Energy (6)
 134-142 E9.3   s-1      A         ? Transition Probability (7)
 145-146 A2     ---      Ac        ? Accuracy of A (8)
 149-153 A5     ---      Type      ? Transition Type (9)
 156-158 A3     ---      ARef      ? Reference for A value (10)
 163-163 A1     ---      Notes     ? Comments (11)
--------------------------------------------------------------------------------
The question mark in Explanations means that some values are blank.
Note (1):  Observed and Ritz wavelengths are given in standard air. Conversion 
           between air and vacuum wavelengths was made with the five-parameter 
           formula for the dispersion of air from Peck and Reeder [11]. All 
           observed wavelengths are from Meggers et al. [9]. Owl and Own are 
           blank for unobserved or masked lines. Rwl is blank for unidentified
           lines.
Note (2):  dL_O-R is blank for lines with unmeasured wavelength and for the lines 
           that solely determine one of the energy levels of the transition.
Note (3):  Observed intensity on an arbitrary scale, which is linear in terms of 
           the energy flux under the line contour (see Section 6).
Note (4):  Observed line character: 
           c - complex structure; 
           h - hazy;  
           l - shaded on the long-wavelength side; 
           s - shaded on the short-wavelength side; 
           * - the given intensity is shared by more than one transition. 
Note (5):  Configuration and term labels and J values of the lower and upper
           levels of the transition. They correspond to the labels specified in
           the Supplementary Table S5. Blank for unclassified lines. 
Note (6):  The optimized energies of the lower and upper levels of the transition. 
           These values correspond to those given in the Supplementary Table S5.
           Blank for unclassified lines.
Note (7):  Exponential notation is used (e.g., "8.e+06" means "8. times 10^6"). 
           Blank for unclassified lines and for transitions for which the A value  
           could not be determined with an accuracy better than a factor of 3.
Note (8):  The accuracy code symbols are defined in the NIST ASD [8] (see 
           https://physics.nist.gov/PhysRefData/ASD/Html/lineshelp.html#OUTACC).
Note (9):  Blank - electric dipole; M1 - magnetic dipole; E2 - electric quadrupole; 
           M1+E2 - mixed type (both types contribute more than 2 % to the total A 
           value given here).
Note (10): Code for references: 
           R14 - Roberts et al. [36]; 
           TW  - this work.
Note (11): Code for Notes:
           N  - a newly classified line; 
           R  - the previous classification (of Ref. [14]) has been revised; 
           T  - a new tentative identification.
--------------------------------------------------------------------------------
Owl        uOwl   Rwl        uRwl    dL_O-R   Own        Iobs    Char   Conf1   Term1  J1  Conf2   Term2  J2  E1          E2         A          Ac  Type   ARef   Notes
2064.280   0.013                              48427.6    14000   h
2100.000   0.013                              47603.9    27000   h
2102.240   0.013                              47553.2    3400    h
2261.749   0.006  2261.7478  0.0019  0.001    44199.89   12000          7s2     1S     0   7s7p    1P*    1   0           44199.914  2.04e+08   C+         TW
2307.500   0.013                              43323.62   9800    h
2316.060   0.013                              43163.51   3500
2344.871   0.006  2344.8721  0.0020  -0.001   42633.21   4100           6d7s    3D     3   5f6d    3D*    3   7426.489    50059.68   8.e+06     E          TW
2501.391   0.006  2501.3942  0.0017  -0.003   39965.71   2500           6d7s    3D     1   5f6d    1D*    2   4739.631    44705.29   8.e+06     E          TW
2534.851   0.006  2534.8546  0.0016  -0.004   39438.20   3800           6d7s    3D     2   5f6d    1D*    2   5267.147    44705.29   6.0e+06    E          TW
2630.192   0.007  2630.1960  0.0018  -0.004   38008.71   36000          6d7s    3D     2   5f6d    3F*    3   5267.147    43275.794  4.2e+07    C+         TW
2657.809   0.007  2657.8099  0.0022  -0.001   37613.79   47000   c      6d7s    3D     3   5f6d    3F*    4   7426.489    45040.26   4.61e+07   C+         TW
2705.609   0.007  2705.616   0.005   -0.007   36949.29   3300    h      6d2     3P     2   5f6d    1P*    1   19202.962   56152.16   2.1e+07    E          TW
2712.502   0.007  2712.497   0.003   0.005    36855.41   27000          7s2     1S     0   6d7p    3P*    1   0           36855.48   1.8e+07    E          TW
2713.718   0.007  2713.7157  0.0021  0.003    36838.89   18000          6d7s    3D     1   5f6d    3F*    2   4739.631    41578.556  1.4e+07    D          TW
2726.232   0.007  2726.2268  0.0017  0.005    36669.81   20000          6d7s    3D     2   6d7p    1F*    3   5267.147    41937.021  1.42e+07   D+         TW
2729.740   0.013  2729.718   0.006   0.022    36622.68   5700    h      7s7p    3P*    1   6d8s    1D     2   22180.533   58803.51   2.85e+08   C+         TW     N
2753.150   0.008  2753.1415  0.0020  0.008    36311.30   6300    c      6d7s    3D     2   5f6d    3F*    2   5267.147    41578.556  7.4e+06    E          TW
2758.369   0.008  2758.367   0.003   0.002    36242.59   2500           6d2     3F     2   5f6d    3D*    2   13236.418   49479.04
2760.180   0.013  2760.161   0.004   0.019    36218.82   12000   hl     7s7p    3P*    0   7p2     3P     1   20956.42    57175.49   2.60e+08   C+         TW
2781.560   0.013  2781.530   0.005   0.030    35940.44   7000    hl     7s7p    3P*    1   7s7d    3D     2   22180.533   58121.36   4.0e+07    C+         TW     N
2788.640   0.008  2788.6319  0.0020  0.008    35849.20   2900           6d7s    3D     3   5f6d    3F*    3   7426.489    43275.794  5.2e+06    E          TW
2797.590   0.013  2797.590   0.013            35734.52   27000          6d2     1G     4   5f6d    1H*    5   20848.198   56582.72   2.57e+08   C+         TW     T
2798.050   0.013                              35728.64   2600    h
2806.759   0.008  2806.7602  0.0020  -0.001   35617.79   23000          6d7s    1D     2   5f6d    1D*    2   9087.517    44705.29   3.5e+07    C+         TW
2826.270   0.013                              35371.91   2500
2831.560   0.013                              35305.84   3400
2833.472   0.008  2833.481   0.003   -0.009   35282.01   8500           6d2     3F     2   5f6d    3D*    1   13236.418   48518.32   3.2e+07    D+         TW
2847.160   0.008  2847.1601  0.0020  0.000    35112.40   100000  hl     6d7s    1D     2   7s7p    1P*    1   9087.517    44199.914  2.68e+08   C+         TW
2856.730   0.013  2856.715   0.004   0.015    34994.78   6800    h      7s7p    3P*    1   7p2     3P     1   22180.533   57175.49   1.73e+08   C+         TW
2864.110   0.013  2864.116   0.007   -0.006   34904.61   1800    h      6d7p    1P*    1   6d7d    1D     2   29250.366   64154.91   6.3e+07    C+         TW     T
2895.200   0.008  2895.195   0.003   0.005    34529.80   8800           6d2     3F     3   5f6d    3D*    2   14949.173   49479.04   2.7e+07    C          TW
2896.820   0.008  2896.8171  0.0019  0.003    34510.50   40000   c      6d7s    3D     3   6d7p    1F*    3   7426.489    41937.021  3.09e+07   C+         TW
2905.810   0.013  2905.790   0.004   0.020    34403.73   2800    h      6d7p    3F*    3   6d7d    3F     4   29881.055   64285.02   5.9e+07    C+         TW
2923.019   0.009  2923.011   0.003   0.008    34201.19   36000          6d7s    3D     3   5f6d    1G*    4   7426.489    41627.78   1.76e+07   C+         TW
2924.121   0.009  2924.1234  0.0022  -0.003   34188.31   7200           6d7s    1D     2   5f6d    3F*    3   9087.517    43275.794
2931.460   0.013  2931.445   0.005   0.015    34102.72   7100    hl     7s7p    3P*    2   6d7d    3D     2   28201.12    62304.01   1.87e+08   C+         TW
2935.800   0.009  2935.802   0.004   -0.002   34052.30   2500           6d2     3P     2   5f6d    1F*    3   19202.962   53255.25   4.4e+06    E          TW
2944.421   0.009  2944.410   0.006   0.011    33952.61   2300           6d2     1D     2   5f6d    1P*    1   22199.428   56152.16   8.6e+07    C+         TW
2958.490   0.013  2958.480   0.006   0.010    33791.15   3400    hl     6d7p    3F*    2   6d7d    3F     2   26446.928   60238.2    1.05e+08   C+         TW     N
2966.449   0.009  2966.444   0.003   0.005    33700.49   2100    h      6d7p    3F*    3   6d7d    3F     3   29881.055   63581.61   6.1e+07    C+         TW
2972.491   0.009  2972.4926  0.0019  -0.002   33632.00   4000    c      6d7s    3D     1   6d7p    3P*    2   4739.631    38371.612  4.8e+06    E          TW
2994.170   0.009  2994.165   0.003   0.005    33388.50   160000         7s2     1S     0   6d7p    3D*    1   0           33388.554  2.82e+08   C+         TW
2996.682   0.009  2996.6749  0.0024  0.007    33360.52   5400    hl     6d7p    3F*    2   6d7d    1F     3   26446.928   59807.52   1.70e+08   C+         TW
3001.877   0.009  3001.872   0.003   0.005    33302.78   11000          6d2     3F     4   5f6d    3D*    3   16756.847   50059.68   3.16e+07   C+         TW
3015.400   0.013  3015.393   0.004   0.007    33153.44   2800    h      7s7p    3P*    1   5f7p    3F     2   22180.533   55334.05   2.44e+07   C          TW     N
3019.868   0.009  3019.8610  0.0018  0.007    33104.38   110000  c      6d7s    3D     2   6d7p    3P*    2   5267.147    38371.612  7.3e+07    C+         TW
3030.459   0.009  3030.453   0.003   0.006    32988.69   2400    hl     6d7p    3F*    3   5f7p    1G     4   29881.055   62869.82   8.7e+06    D+         TW
3043.301   0.009  3043.3006  0.0020  0.000    32849.50   270000         6d7s    1D     2   6d7p    1F*    3   9087.517    41937.021  2.44e+08   C+         TW
3064.251   0.009  3064.252   0.003   -0.001   32624.91   9800    hl     6d7p    3F*    2   5f7p    1F     3   26446.928   59071.84   1.04e+08   C+         TW
3069.361   0.009  3069.362   0.003   -0.001   32570.61   76000          6d2     3F     2   5f6d    3G*    3   13236.418   45807.01   1.80e+08   C+         TW
3076.171   0.009  3076.170   0.004   0.001    32498.51   3600           6d2     3P     0   5f6d    3P*    1   17737.032   50235.55   1.7e+07    E          TW
3076.871   0.009  3076.878   0.003   -0.007   32491.11   11000          6d7s    1D     2   5f6d    3F*    2   9087.517    41578.556  1.13e+07   D+         TW
3078.068   0.009  3078.070   0.003   -0.002   32478.48   65000          6d2     3F     3   5f6d    3G*    4   14949.173   47427.63   1.72e+08   C+         TW
3080.541   0.009  3080.5350  0.0020  0.006    32452.41   2600    h      7s7p    3P*    1   6d8s    3D     2   22180.533   54633      1.0e+07    E          TW
3084.849   0.010  3084.852   0.005   -0.003   32407.09   6800    *      6d2     1G     4   5f6d    1F*    3   20848.198   53255.25   5.4e+07    C+         TW
3084.849   0.010  3084.853   0.003   -0.004   32407.09   6800    *      5f7s    1F*    3   6d7d    3F     3   31174.565   63581.61   2.04e+07   C+         TW     R
3086.039   0.010  3086.029   0.004   0.010    32394.59   60000          6d2     3F     4   5f6d    3G*    5   16756.847   49151.54   1.86e+08   C+         TW
3087.371   0.010  3087.379   0.003   -0.008   32380.61   90000          6d7s    3D     3   5f6d    3H*    4   7426.489    39807.02   3.66e+07   C+         TW
3100.628   0.010  3100.626   0.004   0.002    32242.18   4800           6d2     3P     1   5f6d    3P*    2   19015.283   51257.48   1.0e+07    E          TW
3112.830   0.010  3112.8246  0.0021  0.005    32115.80   140000         6d7s    3D     1   6d7p    3P*    1   4739.631    36855.48   1.90e+08   C+         TW
3118.781   0.010  3118.781   0.004   0.000    32054.51   11000          6d2     3P     2   5f6d    3P*    2   19202.962   51257.48   7.5e+07    C+         TW
3120.157   0.010  3120.157   0.003   0.000    32040.37   84000          6d7s    3D     1   6d7p    3P*    0   4739.631    36780.01   3.45e+08   C+         TW
3132.040   0.013                              31918.82   1400
3153.092   0.010  3153.0877  0.0020  0.004    31705.72   300000  c      6d7s    3D     2   6d7p    3D*    3   5267.147    36972.91   2.69e+08   C+         TW
3154.149   0.010  3154.133   0.003   0.016    31695.09   2200           5f7s    1F*    3   5f7p    1G     4   31174.565   62869.82   8.3e+07    C+         TW
3154.410   0.006  3154.4087  0.0024  0.002    31692.47   330000  c      6d7s    3D     3   6d7p    3F*    4   7426.489    39118.975  3.01e+08   C+         TW
3158.880   0.013                              31647.63   1900    hl
3163.010   0.006  3163.001   0.003   0.009    31606.31   1500    h      7s7p    3P*    2   6d7d    1F     3   28201.12    59807.52   3.30e+07   C+         TW
3164.810   0.006  3164.8098  0.0020  0.000    31588.33   130000  cs     6d7s    3D     2   6d7p    3P*    1   5267.147    36855.48   1.32e+08   C+         TW
3176.830   0.006  3176.8244  0.0024  0.005    31468.82   5800           6d2     3F     2   5f6d    1D*    2   13236.418   44705.29   8.9e+06    D          TW
3193.680   0.013                              31302.79   1100
3202.120   0.006  3202.122   0.004   -0.002   31220.29   5200           6d2     3P     1   5f6d    3P*    1   19015.283   50235.55   6.4e+07    C+         TW
3204.870   0.006  3204.874   0.004   -0.004   31193.50   8300    cs     7s7p    3P*    1   7s8s    1S     0   22180.533   53373.99   2.21e+08   C+         TW
3211.990   0.013  3211.990   0.013            31124.36   11000          7s7p    3P*    2   7s7d    3D     3   28201.12    59325.48   8.0e+07    C+         TW     T
3219.080   0.006  3219.078   0.005   0.002    31055.81   19000   h      6d2     1D     2   5f6d    1F*    3   22199.428   53255.25   1.51e+08   C+         TW
3221.491   0.006  3221.489   0.004   0.002    31032.57   4200           6d2     3P     2   5f6d    3P*    1   19202.962   50235.55   5.9e+07    C+         TW
3226.140   0.013  3226.141   0.007   -0.001   30987.85   1900           6d7p    1P*    1   6d7d    3F     2   29250.366   60238.2    1.17e+08   C+         TW     N
3228.670   0.006  3228.6774  0.0024  -0.008   30963.57   1400           6d2     3F     2   7s7p    1P*    1   13236.418   44199.914
3230.591   0.006  3230.5944  0.0020  -0.004   30945.16   140000  cs     6d7s    3D     3   6d7p    3P*    2   7426.489    38371.612  1.36e+08   C+         TW
3237.700   0.006  3237.7071  0.0018  -0.007   30877.21   65000   cs     6d7s    3D     2   5f7s    3F*    3   5267.147    36144.291  2.19e+07   C+         TW
3238.390   0.006  3238.381   0.004   0.009    30870.63   820     h      7s7p    3P*    2   5f7p    1F     3   28201.12    59071.84   2.9e+06    E          TW
3239.731   0.006  3239.733   0.003   -0.002   30857.86   4200           6d2     3F     3   5f6d    3G*    3   14949.173   45807.01   1.38e+07   C          TW
3239.860   0.006  3239.850   0.004   0.010    30856.63   17000          6d2     3P     2   5f6d    3D*    3   19202.962   50059.68   1.31e+08   C+         TW
3247.790   0.006  3247.790   0.004   0.000    30781.29   4100           6d2     3P     0   5f6d    3D*    1   17737.032   48518.32   8.8e+07    C+         TW
3249.480   0.006  3249.480   0.006            30765.28   2500    c      6d2     3P     1   5f6d    3P*    0   19015.283   49780.56   1.40e+08   C+         TW
3253.840   0.009  3253.827   0.005   0.013    30724.06   4300    cl     7s7p    3P*    0   7s8s    3S     1   20956.42    51680.6    4.6e+07    C+         TW
3259.490   0.006  3259.492   0.004   -0.002   30670.80   4400           6d2     3F     4   5f6d    3G*    4   16756.847   47427.63   1.30e+07   C+         TW
3260.910   0.006  3260.9060  0.0022  0.004    30657.45   220000         6d7s    3D     1   5f7s    3F*    2   4739.631    35397.115  2.39e+08   C+         TW
3281.650   0.006  3281.644   0.004   0.006    30463.70   9800           6d2     3P     1   5f6d    3D*    2   19015.283   49479.04   1.10e+08   C+         TW
3297.140   0.013  3297.146   0.006   -0.006   30320.58   900     h      6d7p    3P*    2   7p2     1D     2   38371.612   68692.14   8.6e+07    C+         TW     N
3301.930   0.006  3301.922   0.004   0.008    30276.60   1800    c      6d7p    3D*    2   6d7d    3F     3   33304.935   63581.61   8.0e+07    C+         TW
3311.600   0.013                              30188.19   1100    h
3318.010   0.006  3317.9999  0.0021  0.010    30129.88   67000   c      6d7s    3D     2   5f7s    3F*    2   5267.147    35397.115  3.06e+07   C+         TW
3322.290   0.006  3322.287   0.003   0.003    30091.06   9300           6d2     3F     3   5f6d    3F*    4   14949.173   45040.26   1.15e+07   C+         TW
3328.010   0.006  3328.007   0.003   0.003    30039.35   7200           6d2     3F     2   5f6d    3F*    3   13236.418   43275.794  9.7e+06    C          TW
3331.500   0.006  3331.490   0.003   0.010    30007.88   4600           6d7p    3F*    3   5f7p    3F     4   29881.055   59889.02   1.27e+08   C+         TW
3341.250   0.013  3341.258   0.007   -0.008   29920.32   1400    hl     7s7p    3P*    2   7s7d    3D     2   28201.12    58121.36   5.8e+07    C+         TW     N
3342.310   0.013                              29910.83   1400    h
3343.041   0.006  3343.039   0.004   0.002    29904.29   2500    h      5f7s    3F*    4   5f7p    1G     4   32965.512   62869.82   9.1e+07    C+         TW
3359.680   0.006  3359.688   0.003   -0.008   29756.19   1300           6d2     3F     3   5f6d    1D*    2   14949.173   44705.29   5.1e+06    E          TW
3361.19    0.03   3361.125   0.003   0.07     29742.8    2000    h      7s7p    3P*    2   5f7p    3F     3   28201.12    57944.517  2.42e+07   C+         TW     N
3383.530   0.006  3383.5332  0.0023  -0.003   29546.45   69000          6d7s    3D     3   6d7p    3D*    3   7426.489    36972.91   3.97e+07   C+         TW
3388.511   0.006  3388.509   0.004   0.002    29503.02   1200           6d2     3P     1   5f6d    3D*    1   19015.283   48518.32   2.3e+07    C          TW
3388.850   0.009  3388.850   0.006   0.000    29500.07   2500    c      7s7p    3P*    1   7s8s    3S     1   22180.533   51680.6    1.00e+08   C+         TW
3396.920   0.013  3396.907   0.007   0.013    29429.99   3900    hl     7s7p    3P*    2   6d8s    3D     3   28201.12    57631.22   8.1e+07    C+         TW     N
3402.110   0.006  3402.102   0.003   0.008    29385.09   1300    h      5f7s    3F*    4   6d7d    3D     3   32965.512   62350.67   3.55e+07   C+         TW
3413.840   0.006  3413.8437  0.0021  -0.004   29284.13   100000         6d7s    1D     2   6d7p    3P*    2   9087.517    38371.612  1.15e+08   C+         TW
3417.771   0.006  3417.780   0.004   -0.009   29250.45   190000         7s2     1S     0   6d7p    1P*    1   0           29250.366  1.11e+08   C+         TW
3439.250   0.013                              29067.78   1900
3440.400   0.006  3440.401   0.005   -0.001   29058.06   4800           6d2     1D     2   5f6d    3P*    2   22199.428   51257.48   5.2e+07    C+         TW
3460.770   0.013  3460.759   0.005   0.011    28887.03   9000           6d7p    3F*    2   5f7p    3F     2   26446.928   55334.05   1.00e+08   C+         TW     N
3481.161   0.006  3481.1641  0.0021  -0.003   28717.83   230000  c      6d7s    3D     3   5f7s    3F*    3   7426.489    36144.291  1.31e+08   C+         TW
3481.560   0.006  3481.570   0.004   -0.010   28714.54   2100           5f7s    1F*    3   5f7p    3F     4   31174.565   59889.02   2.69e+07   C+         TW
3483.249   0.006  3483.2503  0.0024  -0.001   28700.61   3500           6d2     3F     2   6d7p    1F*    3   13236.418   41937.021
3489.531   0.006  3489.534   0.003   -0.003   28648.95   99000          6d7s    3D     1   6d7p    3D*    1   4739.631    33388.554  8.2e+07    C+         TW
3491.470   0.006  3491.480   0.003   -0.010   28633.04   640     h      5f7s    1F*    3   6d7d    1F     3   31174.565   59807.52
3499.750   0.006  3499.7491  0.0024  0.001    28565.30   3600           6d7s    3D     1   6d7p    3D*    2   4739.631    33304.935
3513.730   0.013  3513.730   0.013            28451.65   6400    hl     5f7s    3F*    4   6d7d    3G     5   32965.512   61417.16   1.49e+08   C+         TW     T
3516.970   0.013                              28425.44   3100    hl
3527.310   0.006  3527.307   0.003   0.003    28342.11   31000          6d2     3F     2   5f6d    3F*    2   13236.418   41578.556  4.63e+07   C+         TW
3529.239   0.006  3529.239   0.003   0.000    28326.62   32000          6d2     3F     3   5f6d    3F*    3   14949.173   43275.794  5.6e+07    C+         TW
3532.140   0.006  3532.142   0.005   -0.002   28303.36   2200           6d2     1G     4   5f6d    3G*    5   20848.198   49151.54   2.5e+06    E          TW
3533.980   0.013  3533.976   0.008   0.004    28288.62   2100    h      6d7p    3F*    2   6d8s    3D     1   26446.928   54735.58   8.2e+07    C+         TW     N
3534.630   0.006  3534.631   0.004   -0.001   28283.42   35000          6d2     3F     4   5f6d    3F*    4   16756.847   45040.26   4.75e+07   C+         TW
3545.441   0.006  3545.445   0.003   -0.004   28197.18   1800           6d7p    3F*    2   5f7p    3G     3   26446.928   54644.074
3546.830   0.006  3546.838   0.003   -0.008   28186.14   2300           6d7p    3F*    2   6d8s    3D     2   26446.928   54633      6.4e+06    E          TW
3547.070   0.015  3547.037   0.004   0.033    28184.23   650            5f7s    3F*    2   6d7d    3F     3   35397.115   63581.61                                R
3552.550   0.013  3552.553   0.007   -0.003   28140.76   1800    hl     5f7s    3F*    3   6d7d    3F     4   36144.291   64285.02   9.7e+07    C+         TW
3554.990   0.006  3554.994   0.003   -0.004   28121.44   90000          6d7s    3D     2   6d7p    3D*    1   5267.147    33388.554  3.44e+07   C+         TW
3562.330   0.006  3562.335   0.003   -0.005   28063.50   4200           6d7p    3F*    3   5f7p    3F     3   29881.055   57944.517  4.9e+07    C+         TW
3565.590   0.006  3565.5969  0.0023  -0.007   28037.84   310000         6d7s    3D     2   6d7p    3D*    2   5267.147    33304.935  9.0e+07    C+         TW
3579.530   0.006  3579.529   0.003   0.001    27928.66   3200    hl     6d7p    1D*    2   6d7d    1F     3   31878.854   59807.52   4.8e+07    C+         TW
3583.550   0.006  3583.557   0.004   -0.007   27897.33   4500    hl     5f7s    1F*    3   5f7p    1F     3   31174.565   59071.84   8.0e+07    C+         TW
3585.090   0.006  3585.0836  0.0024  0.007    27885.34   5100           6d7s    1D     2   6d7p    3D*    3   9087.517    36972.91   4.8e+06    D+         TW
3588.310   0.006  3588.319   0.004   -0.009   27860.32   950            6d2     1D     2   5f6d    3D*    3   22199.428   50059.68
3595.750   0.006  3595.749   0.004   0.001    27802.68   3300           6d7p    3F*    3   5f7p    3G     4   29881.055   57683.74   1.58e+07   C+         TW
3600.240   0.006  3600.245   0.003   -0.005   27768.00   820            6d7s    1D     2   6d7p    3P*    1   9087.517    36855.48
3643.621   0.006  3643.633   0.004   -0.012   27437.41   1900    hl     5f7s    3F*    3   6d7d    3F     3   36144.291   63581.61   7.8e+07    C+         TW
3660.320   0.013  3660.337   0.007   -0.017   27312.24   750     h      6d7p    3D*    3   6d7d    3F     4   36972.91    64285.02   1.87e+07   C+         TW
3662.040   0.013  3662.037   0.011   0.003    27299.41   840     h      6d7p    3P*    1   6d7d    1D     2   36855.48    64154.91   8.2e+06    D+         TW     T
3664.690   0.006  3664.697   0.004   -0.007   27279.67   1600           6d2     1D     2   5f6d    3D*    2   22199.428   49479.04   3.4e+06    E          TW
3669.880   0.013  3669.879   0.006   0.001    27241.09   700     h      6d7p    1P*    1   7s7d    1D     2   29250.366   56491.46   4.5e+06    E          TW
3679.690   0.013  3679.686   0.009   0.004    27168.47   1100    h      5f7s    3F*    2   5f7p    3D     1   35397.115   62565.61   6.6e+07    C+         TW     N
3683.660   0.006  3683.6550  0.0020  0.005    27139.19   6300           6d7s    3D     1   6d7p    1D*    2   4739.631    31878.854  4.3e+06    E          TW
3685.170   0.013                              27128.07   430
3690.670   0.013                              27087.64   2100    hl
3694.880   0.006  3694.8805  0.0023  -0.001   27056.78   24000          6d7s    1D     2   5f7s    3F*    3   9087.517    36144.291  1.70e+07   C+         TW
3704.320   0.006  3704.317   0.003   0.003    26987.83   1700           6d2     3F     3   6d7p    1F*    3   14949.173   41937.021
3709.030   0.006  3709.030   0.004   0.000    26953.56   510            5f7s    3F*    2   6d7d    3D     3   35397.115   62350.67   1.54e+07   C+         TW
3710.280   0.013                              26944.48   620
3711.820   0.013  3711.825   0.009   -0.005   26933.30   1100    h      6d7p    3D*    2   6d7d    3F     2   33304.935   60238.2    9.4e+06    D+         TW     N
3713.000   0.013  3713.012   0.011   -0.012   26924.74   1800           6d7p    1D*    2   6d8s    1D     2   31878.854   58803.51   3.62e+07   C+         TW     N
3713.170   0.006  3713.170   0.004   0.000    26923.51   1100    h      5f7s    3F*    4   5f7p    3F     4   32965.512   59889.02   3.45e+07   C+         TW
3734.470   0.006  3734.470   0.003   0.000    26769.95   760     h      5f7s    1F*    3   5f7p    3F     3   31174.565   57944.517  3.68e+07   C+         TW
3736.550   0.013  3736.540   0.008   0.010    26755.05   810     h      6d7p    1F*    3   7p2     1D     2   41937.021   68692.14   1.52e+08   C+         TW     N
3740.670   0.006  3740.677   0.004   -0.007   26725.58   400            5f7s    3F*    3   5f7p    1G     4   36144.291   62869.82   2.04e+07   C+         TW
3747.250   0.009  3747.256   0.005   -0.006   26678.65   740            6d2     3F     3   5f6d    1G*    4   14949.173   41627.78
3754.180   0.006  3754.183   0.004   -0.003   26629.41   2200           6d2     3F     3   5f6d    3F*    2   14949.173   41578.556  3.9e+06    E          TW
3756.670   0.006  3756.6770  0.0023  -0.007   26611.76   87000   c      6d7s    3D     2   6d7p    1D*    2   5267.147    31878.854  2.54e+07   C+         TW
3761.241   0.006  3761.239   0.005   0.002    26579.42   2400           6d2     1G     4   5f6d    3G*    4   20848.198   47427.63   1.5e+06    E          TW
3769.820   0.006  3769.818   0.003   0.002    26518.93   3200           6d2     3F     4   5f6d    3F*    3   16756.847   43275.794  5.8e+06    D+         TW
3771.210   0.006  3771.207   0.004   0.003    26509.16   400     h      5f7s    1F*    3   5f7p    3G     4   31174.565   57683.74
3771.640   0.013  3771.638   0.009   0.002    26506.13   2400    h      5f7s    3F*    3   6d7d    3G     4   36144.291   62650.44   3.15e+07   C+         TW     N
3772.144   0.006  3772.145   0.004   -0.001   26502.59   1300    h      6d7p    3D*    2   6d7d    1F     3   33304.935   59807.52   4.19e+07   C+         TW
3774.310   0.013                              26487.38   390
3777.799   0.006  3777.805   0.004   -0.006   26462.92   480     h      6d2     3P     0   7s7p    1P*    1   17737.032   44199.914  5.2e+06    E          TW
3784.010   0.013  3784.008   0.009   0.002    26419.49   1000    h      6d7p    3D*    2   7p2     3P     2   33304.935   59724.44   3.35e+07   C+         TW     N
3788.660   0.013                              26387.06   390     h
3796.020   0.013  3796.022   0.009   -0.002   26335.90   520            6d7p    3D*    1   7p2     3P     2   33388.554   59724.44   1.56e+07   C+         TW     N
3799.819   0.006  3799.815   0.003   0.004    26309.57   38000          6d7s    1D     2   5f7s    3F*    2   9087.517    35397.115  2.99e+07   C+         TW
3805.051   0.006  3805.051   0.005   0.000    26273.40   2800    hl     6d7p    3F*    4   5f7p    3G     5   39118.975   65392.37   2.47e+08   C+         TW     N
3809.520   0.013  3809.530   0.010   -0.010   26242.58   1300    h      6d7p    1D*    2   7s7d    3D     2   31878.854   58121.36   1.03e+08   C+         TW     N
3814.781   0.006  3814.782   0.004   -0.001   26206.39   960     hl     5f7s    3F*    3   6d7d    3D     3   36144.291   62350.67   4.52e+07   C+         TW
3832.720   0.013  3832.727   0.006   -0.007   26083.73   510            6d7p    1P*    1   5f7p    3F     2   29250.366   55334.05                                N
3834.800   0.013  3834.800   0.013            26069.58   3100    hl     5f7s    3F*    2   6d7d    3G     3   35397.115   61466.7    2.20e+08   C+         TW     T
3850.910   0.013  3850.914   0.009   -0.004   25960.53   2500    hl     6d7p    3P*    2   5f7p    3D     3   38371.612   64332.11   8.0e+07    C+         TW     N
3858.799   0.006  3858.8042  0.0024  -0.005   25907.45   370            6d7s    3D     2   5f7s    1F*    3   5267.147    31174.565
3863.119   0.006  3863.124   0.003   -0.005   25878.48   300000  c      6d7s    3D     3   6d7p    3D*    2   7426.489    33304.935  7.1e+07    C+         TW
3877.030   0.013  3877.035   0.010   -0.005   25785.63   980            6d7p    3P*    0   5f7p    3D     1   36780.01    62565.61   6.2e+07    C+         TW     N
3879.82    0.03   3879.848   0.006   -0.03    25767.09   260     h      6d7p    3D*    2   5f7p    1F     3   33304.935   59071.84   6.7e+06    C          TW
3893.350   0.013  3893.352   0.010   -0.002   25677.55   8000    hl     6d7p    3D*    3   6d7d    3G     4   36972.91    62650.44   2.08e+08   C+         TW     N
3907.380   0.006  3907.380   0.005   0.000    25585.35   970     h      5f6d    3H*    4   5f7p    3G     5   39807.02    65392.37   2.75e+07   C+         TW     N
3914.470   0.006  3914.468   0.003   0.002    25539.01   24000          6d7s    3D     3   5f7s    3F*    4   7426.489    32965.512  7.6e+06    C+         TW
3920.100   0.006  3920.101   0.004   -0.001   25502.33   6500           6d2     3P     2   5f6d    1D*    2   19202.962   44705.29   2.32e+07   C+         TW
3922.730   0.013  3922.733   0.010   -0.003   25485.23   1400    h      6d7p    1P*    1   6d8s    3D     1   29250.366   54735.58   3.76e+07   C+         TW     N
3928.390   0.013  3928.388   0.009   0.002    25448.52   1600    hl     6d7p    3P*    1   6d7d    3D     2   36855.48    62304.01   7.4e+07    C+         TW
3938.579   0.006  3938.587   0.003   -0.008   25382.68   1800    h      6d7p    1P*    1   6d8s    3D     2   29250.366   54633      9.3e+06    C          TW
3946.590   0.013  3946.599   0.009   -0.009   25331.16   610     h      6d7p    3D*    3   6d7d    3D     2   36972.91    62304.01   3.85e+07   C+         TW
3951.980   0.013  3951.976   0.007   0.004    25296.61   2400    hl     6d7p    1D*    2   7p2     3P     1   31878.854   57175.49   5.8e+07    C+         TW
3965.070   0.013  3965.065   0.010   0.005    25213.10   940     h      6d7p    3F*    4   5f7p    3D     3   39118.975   64332.11   3.11e+07   C+         TW     N
3972.490   0.013  3972.484   0.008   0.006    25166.01   700     h      6d7p    3F*    4   6d7d    3F     4   39118.975   64285.02   4.32e+07   C+         TW
3977.361   0.006  3977.360   0.003   0.001    25135.19   13000          6d2     3F     2   6d7p    3P*    2   13236.418   38371.612  1.0e+07    C          TW
3999.360   0.006  3999.357   0.004   0.003    24996.93   6000    hl     6d2     3P     2   7s7p    1P*    1   19202.962   44199.914  1.93e+07   C+         TW
4002.230   0.006  4002.230   0.004   0.000    24979.01   1700    hl     5f7s    3F*    4   5f7p    3F     3   32965.512   57944.517  1.89e+07   C+         TW
4005.470   0.006  4005.469   0.005   0.001    24958.80   1500           6d2     1G     4   5f6d    3G*    3   20848.198   45807.01   7.0e+06    C          TW
4019.640   0.012  4019.622   0.006   0.018    24870.82   8700           6d2     3F     4   5f6d    1G*    4   16756.847   41627.78   1.20e+07   C+         TW
4023.090   0.013                              24849.49   770
4037.150   0.009  4037.139   0.004   0.011    24762.95   600     h      6d7p    3F*    3   5f7p    3G     3   29881.055   54644.074  2.18e+07   C+         TW
4038.930   0.009  4038.945   0.003   -0.015   24752.04   46      h      6d7p    3F*    3   6d8s    3D     2   29881.055   54633      2.26e+07   C+         TW
4044.450   0.009  4044.455   0.005   -0.005   24718.26   300     hl     5f7s    3F*    4   5f7p    3G     4   32965.512   57683.74   6.0e+07    C+         TW
4050.060   0.013                              24684.02   340
4053.060   0.012  4053.067   0.010   -0.007   24665.75   290     hl     5f7s    3F*    4   6d8s    3D     3   32965.512   57631.22   6.6e+07    C+         TW     R
4057.360   0.009  4057.364   0.004   -0.004   24639.61   68      h      6d7p    3D*    2   5f7p    3F     3   33304.935   57944.517  1.39e+07   C+         TW
4058.380   0.013                              24633.42   420     h
4061.600   0.009  4061.597   0.003   0.003    24613.89   7900    c      6d7s    3D     2   6d7p    3F*    3   5267.147    29881.055  1.39e+07   C+         TW
4078.699   0.009  4078.693   0.003   0.006    24510.70   3700           6d7s    3D     1   6d7p    1P*    1   4739.631    29250.366  1.09e+07   D+         TW
4081.770   0.013  4081.776   0.009   -0.006   24492.26   91      h      7s7p    1P*    1   7p2     1D     2   44199.914   68692.14   1.09e+08   C+         TW     N
4088.441   0.009  4088.430   0.003   0.011    24452.30   38000   cs     6d7s    3D     3   6d7p    1D*    2   7426.489    31878.854  6.5e+07    C+         TW
4113.86    0.03   4113.890   0.004   -0.03    24301.21   130            6d7s    1D     2   6d7p    3D*    1   9087.517    33388.554
4132.420   0.009  4132.422   0.005   -0.002   24192.07   320            6d2     1G     4   5f6d    3F*    4   20848.198   45040.26   8.0e+06    C+         TW
4136.219   0.009  4136.228   0.004   -0.009   24169.85   67             6d2     3F     3   6d7p    3F*    4   14949.173   39118.975  6.9e+05    E          TW
4137.990   0.009  4137.994   0.007   -0.004   24159.51   850     hl     5f7s    1F*    3   5f7p    3F     2   31174.565   55334.05   3.00e+07   C+         TW     N
4144.150   0.009  4144.145   0.007   0.005    24123.60   150            6d7p    1P*    1   7s8s    1S     0   29250.366   53373.99
4152.880   0.009  4152.889   0.004   -0.009   24072.89   23      h      6d2     3P     2   5f6d    3F*    3   19202.962   43275.794
4168.400   0.009  4168.407   0.003   -0.007   23983.26   31000   cs     6d7s    3D     2   6d7p    1P*    1   5267.147    29250.366  7.0e+07    C+         TW
4169.120   0.009  4169.130   0.005   -0.010   23979.12   45             6d7p    3P*    2   6d7d    3D     3   38371.612   62350.67   3.17e+07   C+         TW
4188.080   0.013  4188.081   0.008   -0.001   23870.56   120     hl     6d7p    3D*    2   7p2     3P     1   33304.935   57175.49   9.0e+07    C+         TW
4189.750   0.013                              23861.05   3100    h
4202.790   0.013  4202.804   0.008   -0.014   23787.02   34             6d7p    3D*    1   7p2     3P     1   33388.554   57175.49   2.25e+07   C+         TW
4209.690   0.009  4209.682   0.003   0.008    23748.03   3500           6d7s    3D     3   5f7s    1F*    3   7426.489    31174.565  1.47e+07   C+         TW
4232.670   0.009  4232.676   0.003   -0.006   23619.10   320            6d2     3F     2   6d7p    3P*    1   13236.418   36855.48   1.20e+07   C          TW
4257.820   0.015  4257.840   0.009   -0.020   23479.59   770     hl     7s7p    3P*    2   7s8s    3S     1   28201.12    51680.6    8.6e+07    C+         TW
4259.650   0.009  4259.649   0.004   0.001    23469.50   320     h      5f7s    1F*    3   5f7p    3G     3   31174.565   54644.074  4.9e+07    C+         TW
4261.101   0.009  4261.105   0.004   -0.004   23461.51   180     cl     6d7s    3D     1   7s7p    3P*    2   4739.631    28201.12   1.7e+05    E          TW
4261.669   0.009  4261.659   0.004   0.010    23458.38   190     h      5f7s    1F*    3   6d8s    3D     2   31174.565   54633      4.52e+07   C+         TW
4268.216   0.009  4268.209   0.003   0.007    23422.40   570            6d2     3F     3   6d7p    3P*    2   14949.173   38371.612  1.15e+07   C+         TW
4311.640   0.013  4311.637   0.008   0.003    23186.51   170     hl     6d7p    3D*    2   7s7d    1D     2   33304.935   56491.46   3.29e+07   C+         TW
4327.240   0.013  4327.243   0.009   -0.003   23102.92   73             6d7p    3D*    1   7s7d    1D     2   33388.554   56491.46   1.13e+07   C+         TW
4337.130   0.009  4337.143   0.005   -0.013   23050.24   470            6d2     3F     4   5f6d    3H*    4   16756.847   39807.02   2.9e+06    D+         TW
4359.130   0.009  4359.118   0.004   0.012    22933.91   7300           6d7s    3D     2   7s7p    3P*    2   5267.147    28201.12   1.02e+07   C+         TW
4364.082   0.009  4364.085   0.003   -0.003   22907.89   44             6d2     3F     2   5f7s    3F*    3   13236.418   36144.291
4386.411   0.009  4386.400   0.003   0.011    22791.28   15000          6d7s    1D     2   6d7p    1D*    2   9087.517    31878.854  7.1e+07    C+         TW
4391.430   0.009  4391.432   0.005   -0.002   22765.23   77             6d7p    1D*    2   5f7p    3G     3   31878.854   54644.074  1.16e+07   C+         TW
4397.451   0.009  4397.451   0.004   0.000    22734.06   77             6d2     3P     2   6d7p    1F*    3   19202.962   41937.021
4442.050   0.009  4442.040   0.005   0.010    22505.81   210            6d2     1D     2   5f6d    1D*    2   22199.428   44705.29   1.28e+07   C+         TW
4452.191   0.009  4452.188   0.003   0.003    22454.55   12000          6d7s    3D     3   6d7p    3F*    3   7426.489    29881.055  1.21e+07   C+         TW
4467.900   0.009  4467.901   0.005   -0.001   22375.60   120            6d2     3P     2   5f6d    3F*    2   19202.962   41578.556  1.3e+06    E          TW
4470.589   0.009  4470.592   0.004   -0.003   22362.14   570            6d2     3F     4   6d7p    3F*    4   16756.847   39118.975  6.1e+06    C+         TW
                  4504.621   0.007                                      7s2     1S     0   6d2     1D     2   0           22199.428  1.8e+00    E   E2     TW
4507.200   0.009  4507.194   0.006   0.006    22180.50   30000   cl     7s2     1S     0   7s7p    3P*    1   0           22180.533  2.13e+07   B          R14
4511.230   0.009  4511.228   0.004   0.002    22160.69   240            6d2     3F     2   5f7s    3F*    2   13236.418   35397.115
4526.271   0.009  4526.271   0.003   0.000    22087.05   230     c      6d7s    1D     2   5f7s    1F*    3   9087.517    31174.565
4539.290   0.009  4539.283   0.004   0.007    22023.70   45             6d2     3F     3   6d7p    3D*    3   14949.173   36972.91
4544.090   0.009  4544.080   0.005   0.010    22000.44   1200           6d2     1D     2   7s7p    1P*    1   22199.428   44199.914  5.0e+07    C+         TW
4585.831   0.009  4585.823   0.005   0.008    21800.19   48      h      5f7s    3F*    3   5f7p    3F     3   36144.291   57944.517  8.5e+06    C+         TW
4605.451   0.009  4605.456   0.004   -0.005   21707.32   17000   c      6d7s    3D     1   6d7p    3F*    2   4739.631    26446.928  2.77e+07   C+         TW
4684.911   0.009  4684.913   0.005   -0.002   21339.15   110     h      6d7p    3D*    2   5f7p    3G     3   33304.935   54644.074  1.90e+07   C+         TW
4716.741   0.009  4716.748   0.003   -0.007   21195.15   360            6d2     3F     3   5f7s    3F*    3   14949.173   36144.291  5.1e+06    C+         TW
4720.159   0.009  4720.164   0.004   -0.005   21179.80   19000   c      6d7s    3D     2   6d7p    3F*    2   5267.147    26446.928  2.46e+07   C+         TW
4740.510   0.009  4740.522   0.005   -0.012   21088.88   2600           6d2     1G     4   6d7p    1F*    3   20848.198   41937.021  7.2e+07    C+         TW
4807.831   0.009  4807.843   0.004   -0.012   20793.59   1700           6d7s    1D     2   6d7p    3F*    3   9087.517    29881.055  5.6e+06    C+         TW
4811.061   0.012  4811.072   0.008   -0.011   20779.63   280            6d2     1G     4   5f6d    1G*    4   20848.198   41627.78   5.7e+06    C+         TW
4812.221   0.009  4812.218   0.005   0.003    20774.62   16000          6d7s    3D     3   7s7p    3P*    2   7426.489    28201.12   2.42e+07   C+         TW
4889.105   0.009  4889.102   0.004   0.003    20447.93   1800           6d2     3F     3   5f7s    3F*    2   14949.173   35397.115  2.72e+07   C+         TW
4945.180   0.009  4945.181   0.004   -0.001   20216.07   5300           6d2     3F     4   6d7p    3D*    3   16756.847   36972.91   4.53e+07   C+         TW
4958.230   0.009  4958.233   0.004   -0.003   20162.86   6800           6d7s    1D     2   6d7p    1P*    1   9087.517    29250.366  1.20e+07   C+         TW
4960.870   0.009  4960.869   0.005   0.001    20152.13   4900           6d2     3F     2   6d7p    3D*    1   13236.418   33388.554  3.44e+07   C+         TW
4981.551   0.009  4981.539   0.004   0.012    20068.47   500            6d2     3F     2   6d7p    3D*    2   13236.418   33304.935  4.7e+06    C          TW
5065.070   0.009  5065.062   0.006   0.008    19737.56   310            6d2     1D     2   6d7p    1F*    3   22199.428   41937.021  1.6e+06    E          TW
5156.531   0.009  5156.541   0.004   -0.010   19387.48   2100           6d2     3F     4   5f7s    3F*    3   16756.847   36144.291  1.71e+07   C+         TW
5164.830   0.009  5164.830   0.006   0.000    19356.33   220            6d2     3P     1   6d7p    3P*    2   19015.283   38371.612  4.0e+06    C          TW
                  5207.530   0.009                                      7s2     1S     0   6d2     3P     2   0           19202.962  6.e-01     E   E2     TW
5215.399   0.009  5215.399   0.004   0.000    19168.65   960            6d2     3P     2   6d7p    3P*    2   19202.962   38371.612  1.23e+07   C+         TW
5229.099   0.009  5229.094   0.006   0.005    19118.43   300            6d2     3P     0   6d7p    3P*    1   17737.032   36855.48   7.5e+06    C          TW
5230.429   0.009  5230.420   0.006   0.009    19113.57   1600    cl     6d7s    1D     2   7s7p    3P*    2   9087.517    28201.12   3.3e+06    D+         TW
5256.031   0.009  5256.039   0.005   -0.008   19020.47   220     c      6d7s    3D     3   6d7p    3F*    2   7426.489    26446.928  3.9e+05    E          TW
                  5258.928   0.010                                      7s2     1S     0   6d2     3P     1   0           19015.283  4.7e-02    C+  M1     TW
5273.131   0.009  5273.122   0.007   0.009    18958.79   58             6d2     1G     4   5f6d    3H*    4   20848.198   39807.02   4.2e+05    E          TW
5362.610   0.009  5362.615   0.004   -0.005   18642.45   1400           6d2     3F     2   6d7p    1D*    2   13236.418   31878.854  5.2e+06    C+         TW
5446.379   0.009  5446.367   0.005   0.012    18355.72   8700           6d2     3F     3   6d7p    3D*    2   14949.173   33304.935  2.78e+07   C+         TW
5471.709   0.009  5471.701   0.006   0.008    18270.75   190            6d2     1G     4   6d7p    3F*    4   20848.198   39118.975  1.36e+06   D+         TW
5548.979   0.009  5548.976   0.005   0.003    18016.33   220     c      6d2     3F     3   5f7s    3F*    4   14949.173   32965.512  7.3e+05    E          TW
5573.160   0.009  5573.164   0.004   -0.004   17938.16   44      h      6d2     3F     2   5f7s    1F*    3   13236.418   31174.565
5603.769   0.009  5603.764   0.006   0.005    17840.18   310            6d2     3P     1   6d7p    3P*    1   19015.283   36855.48   8.6e+06    C+         TW
5625.919   0.009  5625.917   0.005   0.002    17769.94   71             6d2     3P     2   6d7p    3D*    3   19202.962   36972.91   9.e+05     E          TW
5627.569   0.009  5627.570   0.009   -0.001   17764.73   360            6d2     3P     1   6d7p    3P*    0   19015.283   36780.01   3.03e+07   C+         TW
5660.930   0.009  5660.914   0.007   0.016    17660.04   64      h      6d7p    3D*    3   6d8s    3D     2   36972.91    54633      1.40e+07   C+         TW
5663.339   0.009  5663.343   0.006   -0.004   17652.53   340            6d2     3P     2   6d7p    3P*    1   19202.962   36855.48   1.22e+07   C+         TW
                  5727.443   0.008                                      6d7s    3D     1   6d2     1D     2   4739.631    22199.428  1.5e-01    D+  M1+E2  TW
5732.049   0.009  5732.058   0.006   -0.009   17440.93   5300    cl     6d7s    3D     1   7s7p    3P*    1   4739.631    22180.533  1.04e+07   B          R14
5758.967   0.009  5758.967   0.005   0.000    17359.41   6200    c      6d7s    1D     2   6d7p    3F*    2   9087.517    26446.928  8.4e+06    C+         TW
5813.450   0.013                              17196.72   1100    h
5901.100   0.009  5901.089   0.005   0.011    16941.30   46             6d2     3P     2   5f7s    3F*    3   19202.962   36144.291  6.8e+05    E          TW
5905.139   0.009  5905.149   0.005   -0.010   16929.71   360            6d2     3F     3   6d7p    1D*    2   14949.173   31878.854  2.2e+06    D+         TW
5910.851   0.009  5910.839   0.007   0.012    16913.35   19000   c      6d7s    3D     2   7s7p    3P*    1   5267.147    22180.533  1.58e+07   B          R14
6006.269   0.009  6006.278   0.005   -0.009   16644.660  150            6d2     3F     2   6d7p    3F*    3   13236.418   29881.055  6.1e+05    E          TW
6161.476   0.009  6161.474   0.005   0.002    16225.388  34             6d2     3F     3   5f7s    1F*    3   14949.173   31174.565  1.0e+06    E          TW
6164.750   0.009  6164.743   0.009   0.007    16216.770  9400    c      6d7s    3D     1   7s7p    3P*    0   4739.631    20956.42   2.80e+07   B          R14
6167.831   0.009  6167.833   0.006   -0.002   16208.670  1400    cl     6d2     3F     4   5f7s    3F*    4   16756.847   32965.512  7.3e+06    C+         TW
6173.350   0.009  6173.360   0.006   -0.010   16194.180  73             6d2     3P     2   5f7s    3F*    2   19202.962   35397.115  7.3e+05    E          TW
6181.740   0.009  6181.746   0.007   -0.006   16172.200  540            6d2     1D     2   6d7p    3P*    2   22199.428   38371.612  7.2e+06    C+         TW
6242.832   0.009  6242.829   0.006   0.003    16013.941  5400    c      6d2     3F     2   6d7p    1P*    1   13236.418   29250.366  1.86e+07   C+         TW
6387.390   0.009  6387.389   0.008   0.001    15651.520  40             6d2     3P     0   6d7p    3D*    1   17737.032   33388.554  1.5e+06    E          TW
                  6418.052   0.008                                      6d7s    3D     2   6d2     1G     4   5267.147    20848.198  3.3e-01    E   E2     TW
6424.580   0.013                              15560.92   500     h
6535.809   0.009  6535.812   0.007   -0.003   15296.099  290            6d2     1G     4   5f7s    3F*    3   20848.198   36144.291  2.09e+06   C+         TW
6695.232   0.009  6695.231   0.005   0.001    14931.881  3300           6d2     3F     3   6d7p    3F*    3   14949.173   29881.055  9.2e+06    C+         TW
                  6769.134   0.010                                      6d7s    3D     3   6d2     1D     2   7426.489    22199.428  1.0e+00    D   M1+E2  TW
                  6914.037   0.009                                      6d7s    3D     1   6d2     3P     2   4739.631    19202.962  7.e-01     D+  M1+E2  TW
6933.992   0.009  6933.998   0.006   -0.006   14417.731  530     c      6d2     3F     4   5f7s    1F*    3   16756.847   31174.565  4.74e+06   C+         TW
6996.09    0.03   6996.142   0.011   -0.05    14289.76   120            6d2     3P     1   6d7p    3D*    2   19015.283   33304.935  1.85e+06   C          TW
                  7004.934   0.012                                      6d7s    3D     1   6d2     3P     1   4739.631    19015.283  2.6e+00    D+  E2     TW
                  7175.755   0.008                                      6d7s    3D     2   6d2     3P     2   5267.147    19202.962  1.8e+00    D+  M1+E2  TW
                  7273.713   0.012                                      6d7s    3D     2   6d2     3P     1   5267.147    19015.283  3.6e-01    D+  M1+E2  TW
                  7450.616   0.011                                      6d7s    3D     3   6d2     1G     4   7426.489    20848.198  2.5e-01    D   E2     TW
                  7554.914   0.018                                      7s2     1S     0   6d2     3F     2   0           13236.418  1.0e-01    D   E2     TW
7567.652   0.009  7567.647   0.007   0.005    13210.501  1800           6d2     3F     2   6d7p    3F*    2   13236.418   26446.928  5.5e+06    C+         TW
7617.421   0.009  7617.410   0.007   0.011    13124.190  320            6d2     3F     4   6d7p    3F*    3   16756.847   29881.055
                  7626.653   0.012                                      6d7s    1D     2   6d2     1D     2   9087.517    22199.428  3.2e+00    D+  M1+E2  TW
7886.822   0.009  7886.821   0.007   0.001    12675.891  1200           6d2     3P     2   6d7p    1D*    2   19202.962   31878.854  1.46e+06   C+         TW
                  8019.320   0.015                                      6d7s    3D     2   6d2     3P     0   5267.147    17737.032  2.7e+00    D+  E2     TW
                  8491.507   0.012                                      6d7s    3D     3   6d2     3P     2   7426.489    19202.962  1.0e+00    D+  M1+E2  TW
                  8502.909   0.014                                      6d7s    1D     2   6d2     1G     4   9087.517    20848.198  1.1e+00    D   E2     TW
                  8629.026   0.018                                      6d7s    3D     3   6d2     3P     1   7426.489    19015.283  9.e-01     D+  E2     TW
                  8703.447   0.013                                      6d7s    3D     2   6d2     3F     4   5267.147    16756.847  3.7e-01    D   E2     TW
                  9794.759   0.018                                      6d7s    3D     1   6d2     3F     3   4739.631    14949.173  2.1e-01    D+  E2     TW
                  9885.873   0.015                                      6d7s    1D     2   6d2     3P     2   9087.517    19202.962  3.0e-01    D+  M1+E2  TW
                  10072.760  0.023                                      6d7s    1D     2   6d2     3P     1   9087.517    19015.283  6.7e-02    C+  M1+E2  TW
                  10328.417  0.017                                      6d7s    3D     2   6d2     3F     3   5267.147    14949.173  3.7e-01    D+  M1+E2  TW
                  10717.702  0.019                                      6d7s    3D     3   6d2     3F     4   7426.489    16756.847  5.1e-01    D+  E2     TW
                  11004.11   0.04                                       7s2     1S     0   6d7s    1D     2   0           9087.517   3.2e-01    D+  E2     TW
                  11156.966  0.024                                      6d2     3F     2   6d2     1D     2   13236.418   22199.428  2.21e-01   C+  M1+E2  TW
                  11561.34   0.03                                       6d7s    1D     2   6d2     3P     0   9087.517    17737.032  5.7e-02    D+  E2     TW
                  11769.155  0.024                                      6d7s    3D     1   6d2     3F     2   4739.631    13236.418  2.5e-01    D+  M1+E2  TW
                  12548.199  0.024                                      6d7s    3D     2   6d2     3F     2   5267.147    13236.418  1.2e-01    D+  E2     TW
                  13293.13   0.03                                       6d7s    3D     3   6d2     3F     3   7426.489    14949.173  6.8e-02    D+  E2     TW
                  13792.62   0.04                                       6d2     3F     3   6d2     1D     2   14949.173   22199.428  2.90e-01   C+  M1+E2  TW
                  16760.12   0.04                                       6d2     3F     2   6d2     3P     2   13236.418   19202.962  1.04e-01   C+  M1     TW
                  16951.95   0.05                                       6d2     3F     3   6d2     1G     4   14949.173   20848.198  3.1e-01    C   M1     TW
                  17060.03   0.04                                       6d7s    1D     2   6d2     3F     3   9087.517    14949.173  1.2e-01    C   M1+E2  TW
                  17211.91   0.05                                       6d7s    3D     3   6d2     3F     2   7426.489    13236.418  9.5e-03    C   M1+E2  TW
                  18985.61   0.12                                       7s2     1S     0   6d7s    3D     2   0           5267.147   3.2e-03    D+  E2     TW
                  21098.69   0.15                                       7s2     1S     0   6d7s    3D     1   0           4739.631   1.1e-14    D   M1     TW
                  22999.68   0.10                                       6d7s    3D     1   6d7s    1D     2   4739.631    9087.517   2.55e-01   C+  M1     TW
                  23508.45   0.07                                       6d2     3F     3   6d2     3P     2   14949.173   19202.962  5.2e-02    C   M1+E2  TW
                  24102.77   0.08                                       6d7s    1D     2   6d2     3F     2   9087.517    13236.418  2.9e-02    C   M1     TW
                  24441.80   0.10                                       6d2     3F     4   6d2     1G     4   16756.847   20848.198  1.59e-01   C+  M1     TW
                  26175.48   0.12                                       6d7s    3D     2   6d7s    1D     2   5267.147    9087.517   2.91e-02   B   M1+E2  TW
                  31405.60   0.23                                       6d2     3P     1   6d2     1D     2   19015.283   22199.428  1.3e-01    C   M1     TW
                  33372.65   0.21                                       6d2     3P     2   6d2     1D     2   19202.962   22199.428  2.42e-01   C+  M1     TW
                  46310.4    0.4                                        6d7s    3D     2   6d7s    3D     3   5267.147    7426.489   1.58e-01   A+  M1     TW
                  55319.7    0.4                                        6d2     3F     3   6d2     3F     4   14949.173   16756.847  1.112e-01  A+  M1     TW
                  58385.5    0.4                                        6d2     3F     2   6d2     3F     3   13236.418   14949.173  1.217e-01  AA  M1     TW
                  60203.7    0.6                                        6d7s    3D     3   6d7s    1D     2   7426.489    9087.517   1.47e-02   C+  M1     TW
                  189568     7                                          6d7s    3D     1   6d7s    3D     2   4739.631    5267.147   3.11e-03   A+  M1     TW
