# Supplementary material for: Update of Atomic Data for the First Three Spectra of Actinium
Source: Atoms. Author manuscript; Available in PMC 2023 Aug 7. (PMC10405742; doi:10.3390/atoms10020042)
Supplement: machine-readable_tables [file NIHMS1914401-supplement-machine-readable_tables.zip › TableS5.txt]

Title: Update of Atomic Data for the First Three Spectra of Actinium
Authors: Kramida, A.
Table S2: Energy levels of Ac II
================================================================================
Byte-by-byte Description of file: TableS5.txt
---------------------------------------------------------------------------------
   Bytes Format Units    Label    Explanations
---------------------------------------------------------------------------------
   1-  9 F9.3   cm-1     Ee       ? Experimental Energy
  11- 15 F5.3   cm-1     uEe      ? Uncertainty of Ee (1)
  17- 30 A14    ---      Conf       Configuration Label
  32- 34 A3     ---      Term       Term Label
  38- 38 A1     ---      J        ? Total Angular Momentum Quantum Number
  41- 43 I3     %        Perc1    ? Percentage of Conf and Term in Composition
  47- 48 I2     %        Perc2    ? Percentage of Conf2 and Term2 in Composition
  53- 56 A4     ---      Conf2    ? Second Configuration Label
  59- 61 A3     ---      Term2    ? Second Term Label
  65- 69 I5     ---      Ec       ? Calculated Energy (2)
  71- 75 F5.3   ---      g        ? Calculated Lande Factor (3)
  77- 84 E8.2   ns       tau      ? Radiative Lifetime (4)
  86- 90 F5.1   %        u%tau    ? Percentage Uncertainty of tau
  92- 98 A7     ---      Ref_Ee   ? Reference for Ee (5)
 102-104 A3     ---      Notes    ? Comments (6)
---------------------------------------------------------------------------------
The question mark in Explanations means that some values are blank.
Note (1): Uncertainties are given for separations of the levels from the 6d2 3F2 
          level at 13236.418 cm-1.
Note (2): The energies calculated in this work in a least-squares fit with 
          Cowan's codes [12,13].
Note (3): Lande g_J-factors (dimensionless) calculated in this work.
Note (4): Radiative lifetimes calculated in this work. Exponential notation is 
          used in some of the tau values (e.g., "6.e+04" means "6. times 10^4").
Note (5): All level values have been determined in the present work in the 
          least-squares level optimization procedure (see the text). The 
          ionization limit value is a semiempirical one from Martin et al. [15]. 
          The references given in the column Ref_Ee are to the works where the 
          level was previously identified or interpreted. Code for references:
          BW  - Blaise and Wyart [14]; 
          M   - Meggers et al. [9]; 
          M74 - Martin et al. [15]; 
          TW  - this work.
Note (6): Code for Notes:
          C  - the configuration and/or term assignment (of Blaise and Wyart [14]) 
               have been revised in this work; 
          J  - the J-value (of Blaise and Wyart [14]) has been revised; 
          N  - a level newly identified in this work; 
          RI - the level established by Meggers et al. [9], previously rejected 
               by Blaise and Wyart [14], has been reinstated in this work; 
          T  - a new tentative identification of this work.
--------------------------------------------------------------------------------
Ee        uEe   Conf           Term  J  Perc1 Perc2 Conf2 Term2 Ec    g     tau      u%tau Ref_Ee    Notes
0.00      0.03  7s2            1S    0  95                      0     0.000                TW,M,BW
4739.631  0.018 6d7s           3D    1  99                      4661  0.499 1.0e+23  52    TW,M,BW
5267.147  0.015 6d7s           3D    2  86    11    6d7s  1D    5281  1.145 1.58e+11 19    TW,M,BW
7426.489  0.016 6d7s           3D    3  99                      7498  1.334 6.32e+09 1.7   TW,M,BW
9087.517  0.014 6d7s           1D    2  68    16    6d2   1D    9087  1.015 1.61e+09 18    TW,M,BW
13236.418 0.000 6d2            3F    2  93                      13191 0.687 1.96e+09 22    TW,M,BW
14949.173 0.013 6d2            3F    3  99                      14974 1.084 1.14e+09 20    TW,M,BW
16756.847 0.014 6d2            3F    4  92    7     6d2   1G    16788 1.232 1.01e+09 27    TW,M,BW
17737.032 0.022 6d2            3P    0  92    5     6d2   1S    17818 0.000 3.6e+08  34    TW,M,BW
19015.283 0.021 6d2            3P    1  98                      18972 1.501 2.5e+08  27    TW,M,BW
19202.962 0.013 6d2            3P    2  68    22    6d2   1D    19157 1.342 2.2e+08  18    TW,M,BW
20848.198 0.018 6d2            1G    4  90    7     6d2   3F    20841 1.019 4.6e+08  26    TW,M,BW
20956.42  0.03  7s7p           3P*   0  98                      20942 0.000 36       11    TW,M,BW
22180.533 0.020 7s7p           3P*   1  82    11    7s7p  1P*   22063 1.423 20.5     7     TW,M,BW
22199.428 0.019 6d2            1D    2  57    30    6d2   3P    22197 1.145 1.40e+08 22    TW,M,BW
26446.928 0.012 6d7p           3F*   2  65    17    5f7s  3F*   26664 0.733 14.5     6     TW,M,BW   C
28201.120 0.021 7s7p           3P*   2  89    7     6d7p  3P*   28324 1.480 25.2     9     TW,M,BW   C
                6d2            1S    0  83    6     6d2   3P    29025 0.000 4.e+04   760
29250.366 0.016 6d7p           1P*   1  27    37    6d7p  3D*   29320 0.892 4.4      6     TW,M,BW
29881.055 0.013 6d7p           3F*   3  55    39    5f7s  3F*   29845 1.091 24.3     6     TW,M,BW   C
31174.565 0.013 5f7s           1F*   3  62    22    6d7p  1F*   31441 1.028 31       9     TW,M,BW   C
31878.854 0.014 6d7p           1D*   2  47    19    5f7s  3F*   31788 1.063 5.8      6     TW,M,BW
32965.512 0.017 5f7s           3F*   4  66    34    6d7p  3F*   33013 1.251 63       9     TW,M,BW
33304.935 0.016 6d7p           3D*   2  49    34    5f7s  3F*   33185 0.999 5.1      6     TW,M,BW
33388.554 0.020 6d7p           3D*   1  44    39    7s7p  1P*   33469 0.805 2.27     7     TW,M,BW
35397.115 0.017 5f7s           3F*   2  24    27    6d7p  3F*   35441 0.864 3.01     8     TW,M,BW
36144.291 0.015 5f7s           3F*   3  36    32    6d7p  3D*   35881 1.154 5.3      7     TW,M,BW
36780.01  0.03  6d7p           3P*   0  91    8     5f6d  3P*   36819 0.000 2.6      10    TW,M,BW
36855.480 0.018 6d7p           3P*   1  77    11    6d7p  3D*   36800 1.361 2.63     7     TW,M,BW
36972.910 0.018 6d7p           3D*   3  44    28    6d7p  3F*   37070 1.195 2.75     8     TW,M,BW   C
38371.612 0.016 6d7p           3P*   2  61    18    6d7p  1D*   38368 1.361 2.68     6     TW,M,BW
39118.975 0.023 6d7p           3F*   4  52    25    5f7s  3F*   38903 1.214 3.3      10    TW,M,BW
39807.02  0.03  5f6d           3H*   4  80    10    5f6d  1G*   39391 0.863 26       11    TW,M,BW
                5f6d           3H*   5  100                     41559 1.033 6.e+04   14000
41578.56  0.03  5f6d           3F*   2  72    21    5f6d  1D*   41467 0.741 12       40    TW,M,BW
41627.78  0.04  5f6d           1G*   4  76    14    5f6d  3H*   41860 0.996 28       10    TW,M,BW
41937.021 0.020 6d7p           1F*   3  50    25    5f6d  1F*   41979 1.028 2.73     8     TW,M,BW
43275.794 0.024 5f6d           3F*   3  88                      43387 1.080 8.1      9     TW,M,BW
                5f6d           3H*   6  100                     43769 1.167 6.2e+08  19
44199.914 0.023 7s7p           1P*   1  17    37    6d7p  1P*   43913 1.016 1.86     9     TW,M,BW
44705.290 0.024 5f6d           1D*   2  71    20    5f6d  3F*   44908 0.945 9.8      17    TW,M,BW
45040.26  0.03  5f6d           3F*   4  80    8     5f6d  1G*   45208 1.227 8.7      6     TW,M,BW
45807.01  0.03  5f6d           3G*   3  94                      45836 0.765 4.9      34    TW,M,BW
47427.63  0.03  5f6d           3G*   4  99                      47387 1.051 5.4      10    TW,M,BW
48518.32  0.04  5f6d           3D*   1  82    8     5f6d  3P*   48497 0.612 5.5      22    TW,M,BW
49151.54  0.05  5f6d           3G*   5  98                      49059 1.197 5.4      10    TW,M,BW
49479.04  0.03  5f6d           3D*   2  87    8     5f6d  3P*   49568 1.193 6.2      16    TW,M,BW
49780.56  0.06  5f6d           3P*   0  91    7     6d7p  3P*   50084 0.000 5.4      35    TW,M,BW
50059.68  0.03  5f6d           3D*   3  75    13    5f6d  1F*   50049 1.261 5.4      17    TW,M,BW
50235.55  0.04  5f6d           3P*   1  79    10    5f6d  3D*   50109 1.381 5.3      29    TW,M,BW
51257.48  0.04  5f6d           3P*   2  81    6     6d7p  3P*   51112 1.455 5.6      15    TW,M,BW
51680.60  0.05  7s8s           3S    1  98                      51681 2.002 3.91     6     TW,M,BW
                7p2            3P    0  72    12    7s8s  1S    52446 0.000 2.27     7
                7s7d           3D    1  74    14    6d7d  3D    58252 0.513 2.4      23
53255.25  0.05  5f6d           1F*   3  56    19    5f6d  3D*   53001 1.066 4.3      11    TW,M,BW
53373.99  0.04  7s8s           1S    0  84    12    7p2   3P    53374 0.000 3.1      8     TW,M,BW
54633.000 0.021 6d8s           3D    2  30    26    6d8s  1D    54500 1.043 6.8      6     TW,M,BW
54644.074 0.023 5f7p           3G    3  60    23    5f7p  1F    54553 0.839 6.8      5     TW,M,BW
54735.58  0.07  6d8s           3D    1  90    6     7s7d  3D    54806 0.499 4.6      11    TW        N
55334.05  0.04  5f7p           3F    2  48    15    6d8s  3D    55318 0.878 3.86     5     TW        N
56152.16  0.07  5f6d           1P*   1  53    16    6d7p  1P*   56453 1.013 3        350   TW,M,BW
56491.46  0.05  7s7d           1D    2  33    28    6d8s  3D    56407 1.044 5.9      6     TW,BW     C,J
56582.72  0.17  5f6d           1H*   5  97                      55178 1.004 4.3      10    TW        T
57175.49  0.04  7p2            3P    1  93    5     6d7d  3P    57143 1.499 1.34     6     TW,BW     C
57631.22  0.06  6d8s           3D    3  45    30    7s7d  3D    57373 1.298 5.1      7     TW        N
57683.74  0.03  5f7p           3G    4  51    26    5f7p  3F    57804 1.097 6.6      6     TW,M,BW
57944.517 0.022 5f7p           3F    3  38    18    5f7p  3D    58053 1.164 4.41     4     TW,M,BW
58121.36  0.07  7s7d           3D    2  48    26    6d8s  1D    58163 1.101 3.8      9     TW        N
58803.51  0.08  6d8s           1D    2  20    35    7s7d  3D    59054 1.137 2.30     8     TW        N
59071.84  0.04  5f7p           1F    3  22    27    5f7p  3F    58935 0.946 3.64     5     TW,M,BW
59325.48  0.13  7s7d           3D    3  50    41    6d8s  3D    59404 1.310 3.91     5     TW        T
                6d7d           3D    1  52    22    6d7d  1P    59645 0.631 2.64     7
59724.44  0.07  7p2            3P    2  18    29    6d7d  3D    60055 1.200 2.4      13    TW        N
59807.52  0.03  6d7d           1F    3  48    22    6d7d  3G    59868 0.998 2.93     6     TW,M,BW   J
59889.02  0.03  5f7p           3F    4  26    31    6d7d  3G    59779 1.097 4.5      6     TW,M,BW
60238.20  0.07  6d7d           3F    2  38    14    6d7d  3D    60283 0.931 2.90     6     TW        N
61417.16  0.11  6d7d           3G    5  51    47    5f7p  3G    61739 1.200 5.1      8     TW        T
61466.70  0.09  6d7d           3G    3  30    20    5f7p  3G    61361 0.936 2.97     7     TW        T
                6d7d           1P    1  38    25    6d7d  3S    61616 1.205 3.9      19
                5f7p           3D    2  17    46    6d7d  3F    61669 0.865 2.67     5
62304.01  0.06  6d7d           3D    2  34    19    7p2   3P    62055 1.159 2.31     6     TW,BW     C
62350.67  0.03  6d7d           3D    3  35    24    6d7d  1F    62436 1.176 4.26     5     TW,M,BW
62565.61  0.07  5f7p           3D    1  73    8     6d7d  3D    62575 0.687 3.0      9     TW        N
62650.44  0.06  6d7d           3G    4  33    35    5f7p  3G    62587 1.077 3.14     7     TW        N
62869.82  0.03  5f7p           1G    4  51    33    5f7p  3F    63107 1.096 4.03     6     TW,M,BW
                6d7d           3P    0  79    14    6d7d  1S    63244 0.000 2.4      39
63581.61  0.03  6d7d           3F    3  66    20    6d7d  3D    63516 1.110 2.70     5     TW,M,BW   J
                6d7d           3S    1  34    37    6d7d  1P    64028 1.332 4.2      15
64154.91  0.08  6d7d           1D    2  28    15    7p2   1D    64487 1.121 2.21     7     TW        T
64285.02  0.05  6d7d           3F    4  72    18    6d7d  3G    64218 1.194 3.07     5     TW,BW     C,J
64332.11  0.06  5f7p           3D    3  47    17    6d7d  3D    64316 1.225 3.01     5     TW        N
                5f7p           1D    2  13    27    6d7d  1D    64660 1.146 2.32     6
                6d7d           3P    1  64    29    6d7d  3S    65242 1.635 2.2      12
65392.37  0.04  5f7p           3G    5  52    48    6d7d  3G    65385 1.200 2.82     8     TW        RI
                6d7d           1G    4  66    11    6d7d  3F    65799 1.040 4.2      7
                6d7d           3P    2  47    24    5f7p  1D    65894 1.284 2.64     8
                6d7d           1S    0  62    15    6d7d  3P    66901 0.000 5.2      25
68692.14  0.06  7p2            1D    2  34    14    5f7p  1D    68668 1.089 1.40     6     TW        N
[94800]   250   Ac III (7s 2S) Limit                                                       M74
