# Supplementary material for: Update of Atomic Data for the First Three Spectra of Actinium
Source: Atoms. Author manuscript; Available in PMC 2023 Aug 7. (PMC10405742; doi:10.3390/atoms10020042)
Supplement: machine-readable_tables [file NIHMS1914401-supplement-machine-readable_tables.zip › TableS6.txt]

Title: Update of Atomic Data for the First Three Spectra of Actinium
Authors: Kramida, A.
Table S6: Parameters of the least-squares fit for Ac II
================================================================================
Byte-by-byte Description of file: TableS6.txt
--------------------------------------------------------------------------------
   Bytes Format Units    Label     Explanations
--------------------------------------------------------------------------------
   1-  1 A1     ---      Parity      Level Parity: e - even; o - odd
  10- 13 A4     ---      Conf        Configuration     
  17- 20 A4     ---      Conf2     ? Interacting Configuration (1)
  25- 38 A14    ---      Parameter   Parameter Name
  42- 49 F8.1   cm-1     LSF         LSF Value of the Parameter (2)
  51- 55 A5     cm-1     Std         Uncertainty of the LSF Value (3)
  60- 61 I2     ---      Gr        ? Linked Group Number (4)
  69- 76 F8.1   cm-1     HFR         HFR Value of the Parameter (5)
  78- 83 F6.4   ---      LSF/HFR   ? Ratio of the LSF and HFR Values (6)
---------------------------------------------------------------------------------
The question mark in Explanations means that some values are blank.
Note (1): Blank for parameters of intra-confiruration interactions.
Note (2): Parameter values determined in the least-squares-fitted (LSF) 
          pseudo-relativistic Hartree-Fock (HFR) calculation.
Note (3): Standard deviation of the fitted parameter. Parameters that were not 
          varied in the fit are marked as "fixed."
Note (4): Parameters in each numbered group were linked together with their ratio 
          fixed at the HFR level.
Note (5): Parameter values determined in the ab initio pseudo-relativistic 
          Hartree-Fock (HFR) calculation.
Note (6): Blank for parameters having zero HFR value.
--------------------------------------------------------------------------------
Parity   Conf   Conf2   Parameter        LSF      Std      Gr       HFR      LSF/HFR
e        7s2            Eav              2627.6   171               0.0
e        7s8s           Eav              52346.6  132      3        48226.9  1.0854
e        7s8s           G0(7s,8s)        833.9    127      9        1787.1   0.4666
e        7s9s           Eav              70686.1  178      3        66523.3  1.0626
e        7s9s           G0(7s,9s)        274.6    42       9        588.4    0.4667
e        7s7d           Eav              58920.4  262      6        54156.8  1.0880
e        7s7d           zeta(7d)         209.8    8        10       250.9    0.8362
e        7s7d           G2(7s,7d)        1422.0   77       1        2076.6   0.6848
e        7s8d           Eav              74175.2  330      6        69239.0  1.0713
e        7s8d           zeta(8d)         86.1     3        10       103.0    0.8359
e        7s8d           G2(7s,8d)        535.5    29       1        782.0    0.6848
e        7s9d           Eav              81408.1  363      6        76390.1  1.0657
e        7s9d           zeta(9d)         45.8     2        10       54.8     0.8358
e        7s9d           G2(7s,9d)        276.7    15       1        404.0    0.6849
e        7s5g           Eav              75326.9  fixed             72488.6  1.0392
e        7s5g           zeta(5g)         0.2      fixed             0.2      1.0000
e        7s5g           G4(7s,5g)        248.8    fixed             355.4    0.7000
e        6d7s           Eav              8299.2   91                4316.6   1.9226
e        6d7s           zeta(6d)         1145.7   45       10       1370.1   0.8362
e        6d7s           G2(6d,7s)        13785.7  747      1        20130.9  0.6848
e        6d8s           Eav              57402.5  176      7        51828.1  1.1076
e        6d8s           zeta(6d)         1294.6   51       10       1548.2   0.8362
e        6d8s           G2(6d,8s)        1849.7   100      1        2701.0   0.6848
e        6d9s           Eav              75550.1  231      7        68741.6  1.0990
e        6d9s           zeta(6d)         1314.5   51       10       1571.9   0.8362
e        6d9s           G2(6d,9s)        670.6    36       1        979.3    0.6848
e        6d2            Eav              19052.1  71                13947.2  1.3660
e        6d2            F2(6d,6d)        23915.8  824               31672.9  0.7551
e        6d2            F4(6d,6d)        18325.2  2345     5        20896.9  0.8769
e        6d2            alpha(6d)        -72.2    19                0.0
e        6d2            beta(6d)         0.0      fixed             0.0
e        6d2            T(6d)            0.0      fixed             0.0
e        6d2            zeta(6d)         1060.5   61                1257.0   0.8437
e        6d7d           Eav              62856.9  172      8        56923.8  1.1042
e        6d7d           zeta(6d)         1301.4   51       10       1556.3   0.8362
e        6d7d           zeta(7d)         186.2    7        10       222.7    0.8361
e        6d7d           F1(6d,7d)        0.0      fixed             0.0
e        6d7d           F2(6d,7d)        6337.1   1588     11       7450.0   0.8506
e        6d7d           F3(6d,7d)        0.0      fixed             0.0
e        6d7d           F4(6d,7d)        3064.9   392      5        3495.0   0.8769
e        6d7d           G0(6d,7d)        1358.0   130      12       2884.7   0.4708
e        6d7d           G1(6d,7d)        0.0      fixed             0.0
e        6d7d           G2(6d,7d)        1927.2   fixed             2753.1   0.7000
e        6d7d           G3(6d,7d)        0.0      fixed             0.0
e        6d7d           G4(6d,7d)        1523.3   fixed             2176.1   0.7000
e        6d8d           Eav              77212.8  211      8        71258.1  1.0836
e        6d8d           zeta(6d)         1315.9   52       10       1573.6   0.8362
e        6d8d           zeta(8d)         79.4     3        10       95.0     0.8358
e        6d8d           F1(6d,8d)        0.0      fixed             0.0
e        6d8d           F2(6d,8d)        2498.5   626      11       2937.3   0.8506
e        6d8d           F3(6d,8d)        0.0      fixed             0.0
e        6d8d           F4(6d,8d)        1178.4   151      5        1343.7   0.8770
e        6d8d           G0(6d,8d)        460.5    44       12       978.3    0.4707
e        6d8d           G1(6d,8d)        0.0      fixed             0.0
e        6d8d           G2(6d,8d)        717.7    fixed             1025.3   0.7000
e        6d8d           G3(6d,8d)        0.0      fixed             0.0
e        6d8d           G4(6d,8d)        585.9    fixed             837.0    0.7000
e        6d9d           Eav              84144.1  230      8        78178.9  1.0763
e        6d9d           zeta(6d)         1321.6   52       10       1580.4   0.8362
e        6d9d           zeta(9d)         42.7     2        10       51.1     0.8356
e        6d9d           F1(6d,9d)        0.0      fixed             0.0
e        6d9d           F2(6d,9d)        1279.6   321      11       1504.3   0.8506
e        6d9d           F3(6d,9d)        0.0      fixed             0.0
e        6d9d           F4(6d,9d)        608.6    78       5        694.0    0.8769
e        6d9d           G0(6d,9d)        224.4    21       12       476.7    0.4707
e        6d9d           G1(6d,9d)        0.0      fixed             0.0
e        6d9d           G2(6d,9d)        364.0    fixed             520.0    0.7000
e        6d9d           G3(6d,9d)        0.0      fixed             0.0
e        6d9d           G4(6d,9d)        301.3    fixed             430.4    0.7000
e        6d5g           Eav              76946.3  fixed             74108.0  1.0383
e        6d5g           zeta(6d)         1326.4   52       10       1586.2   0.8362
e        6d5g           zeta(5g)         0.2      fixed             0.2      1.0000
e        6d5g           F1(6d,5g)        0.0      fixed             0.0
e        6d5g           F2(6d,5g)        1254.2   fixed             1791.7   0.7000
e        6d5g           F3(6d,5g)        0.0      fixed             0.0
e        6d5g           F4(6d,5g)        288.9    fixed             412.7    0.7000
e        6d5g           G2(6d,5g)        118.1    fixed             168.7    0.7000
e        6d5g           G3(6d,5g)        0.0      fixed             0.0
e        6d5g           G4(6d,5g)        78.1     fixed             111.6    0.7000
e        6d5g           G5(6d,5g)        0.0      fixed             0.0
e        6d5g           G6(6d,5g)        57.4     fixed             82.0     0.7000
e        5f2            Eav              81033.2  fixed             88194.9  0.9188
e        5f2            F2(5f,5f)        19065.0  fixed             27235.7  0.7000
e        5f2            F4(5f,5f)        11531.4  fixed             16473.4  0.7000
e        5f2            F6(5f,5f)        8190.3   fixed             11700.4  0.7000
e        5f2            alpha(5f)        0.0      fixed             0.0
e        5f2            beta(5f)         0.0      fixed             0.0
e        5f2            gamma(5f)        0.0      fixed             0.0
e        5f2            zeta(5f)         463.8    fixed             463.8    1.0000
e        5f7p           Eav              60621.6  100      2        61511.6  0.9855
e        5f7p           zeta(5f)         808.9    fixed             808.9    1.0000
e        5f7p           zeta(7p)         3579.6   111      13       2797.1   1.2798
e        5f7p           F1(5f,7p)        0.0      fixed             0.0
e        5f7p           F2(5f,7p)        7696.7   980      14       10288.0  0.7481
e        5f7p           G2(5f,7p)        1884.6   fixed             3769.1   0.5000
e        5f7p           G3(5f,7p)        0.0      fixed             0.0
e        5f7p           G4(5f,7p)        1538.2   fixed             3076.4   0.5000
e        5f8p           Eav              89520.2  148      2        90077.0  0.9938
e        5f8p           zeta(5f)         838.9    fixed             838.9    1.0000
e        5f8p           zeta(8p)         1355.5   42       13       1059.2   1.2797
e        5f8p           F1(5f,8p)        0.0      fixed             0.0
e        5f8p           F2(5f,8p)        2482.9   316      14       3318.9   0.7481
e        5f8p           G2(5f,8p)        464.6    fixed             929.3    0.5000
e        5f8p           G3(5f,8p)        0.0      fixed             0.0
e        5f8p           G4(5f,8p)        417.6    fixed             835.1    0.5000
e        5f9p           Eav              101314.7 168      2        101735.5 0.9959
e        5f9p           zeta(5f)         845.4    fixed             845.4    1.0000
e        5f9p           zeta(9p)         656.6    20       13       513.1    1.2797
e        5f9p           F1(5f,9p)        0.0      fixed             0.0
e        5f9p           F2(5f,9p)        1116.3   142      14       1492.1   0.7481
e        5f9p           G2(5f,9p)        203.9    fixed             407.7    0.5001
e        5f9p           G3(5f,9p)        0.0      fixed             0.0
e        5f9p           G4(5f,9p)        187.0    fixed             374.0    0.5000
e        7p2            Eav              61688.1  164               56539.7  1.0911
e        7p2            F2(7p,7p)        15395.6  fixed             21993.7  0.7000
e        7p2            alpha(7p)        0.0      fixed             0.0
e        7p2            zeta(7p)         4743.3   147      13       3706.4   1.2798
e        7s2    7s8s    Rd0(7s7s,7s8s)   1152.5   fixed             1646.4   0.7000
e        7s2    7s9s    Rd0(7s7s,7s9s)   592.2    fixed             846.0    0.7000
e        7s2    6d2     Rd2(7s7s,6d6d)   14978.9  fixed             21398.4  0.7000
e        7s2    6d7d    Rd2(7s7s,6d7d)   -238.2   fixed             -340.3   0.7000
e        7s2    6d8d    Rd2(7s7s,6d8d)   -655.9   fixed             -937.0   0.7000
e        7s2    6d9d    Rd2(7s7s,6d9d)   -616.9   fixed             -881.3   0.7000
e        7s2    5f2     Rd3(7s7s,5f5f)   8236.3   fixed             11766.1  0.7000
e        7s2    7p2     Rd1(7s7s,7p7p)   18186.2  fixed             25980.3  0.7000
e        7s8s   7s9s    Rd0(7s8s,7s9s)   0.0      fixed             0.0
e        7s8s   7s9s    Re0(7s8s,7s9s)   710.3    fixed             1014.7   0.7000
e        7s8s   6d2     Rd2(7s8s,6d6d)   3420.7   fixed             4886.7   0.7000
e        7s8s   6d7d    Rd2(7s8s,6d7d)   4416.1   fixed             6308.7   0.7000
e        7s8s   6d7d    Re2(7s8s,6d7d)   888.8    fixed             1269.7   0.7000
e        7s8s   6d8d    Rd2(7s8s,6d8d)   1759.0   fixed             2512.9   0.7000
e        7s8s   6d8d    Re2(7s8s,6d8d)   409.4    fixed             584.9    0.7000
e        7s8s   6d9d    Rd2(7s8s,6d9d)   1022.8   fixed             1461.1   0.7000
e        7s8s   6d9d    Re2(7s8s,6d9d)   243.0    fixed             347.1    0.7000
e        7s8s   5f2     Rd3(7s8s,5f5f)   1206.8   fixed             1724.0   0.7000
e        7s8s   7p2     Rd1(7s8s,7p7p)   -2979.9  fixed             -4257.0  0.7000
e        7s9s   6d2     Rd2(7s9s,6d6d)   1880.2   fixed             2686.0   0.7000
e        7s9s   6d7d    Rd2(7s9s,6d7d)   1903.7   fixed             2719.6   0.7000
e        7s9s   6d7d    Re2(7s9s,6d7d)   587.8    fixed             839.7    0.7000
e        7s9s   6d8d    Rd2(7s9s,6d8d)   1713.1   fixed             2447.3   0.7000
e        7s9s   6d8d    Re2(7s9s,6d8d)   293.0    fixed             418.6    0.7000
e        7s9s   6d9d    Rd2(7s9s,6d9d)   1013.2   fixed             1447.4   0.7000
e        7s9s   6d9d    Re2(7s9s,6d9d)   183.6    fixed             262.3    0.7000
e        7s9s   5f2     Rd3(7s9s,5f5f)   697.6    fixed             996.6    0.7000
e        7s9s   7p2     Rd1(7s9s,7p7p)   -1743.1  fixed             -2490.1  0.7000
e        7s7d   7s8d    Rd0(7s7d,7s8d)   0.0      fixed             0.0
e        7s7d   7s8d    Re2(7s7d,7s8d)   850.2    fixed             1214.6   0.7000
e        7s7d   7s9d    Rd0(7s7d,7s9d)   0.0      fixed             0.0
e        7s7d   7s9d    Re2(7s7d,7s9d)   584.2    fixed             834.6    0.7000
e        7s7d   6d7s    Rd2(7s7d,6d7s)   0.0      fixed             0.0
e        7s7d   6d7s    Re0(7s7d,6d7s)   -1000.8  fixed             -1429.7  0.7000
e        7s7d   6d8s    Rd2(7s7d,6d8s)   3323.0   164      15       5862.0   0.5669
e        7s7d   6d8s    Re0(7s7d,6d8s)   1420.4   70       15       2505.7   0.5669
e        7s7d   6d9s    Rd2(7s7d,6d9s)   1983.2   fixed             2833.1   0.7000
e        7s7d   6d9s    Re0(7s7d,6d9s)   1013.3   fixed             1447.6   0.7000
e        7s7d   6d2     Rd2(7s7d,6d6d)   -1597.5  fixed             -2282.1  0.7000
e        7s7d   6d7d    Rd2(7s7d,6d7d)   -4877.2  fixed             -6967.4  0.7000
e        7s7d   6d7d    Re2(7s7d,6d7d)   -1111.8  fixed             -1588.3  0.7000
e        7s7d   6d8d    Rd2(7s7d,6d8d)   -2227.6  fixed             -3182.3  0.7000
e        7s7d   6d8d    Re2(7s7d,6d8d)   -619.7   fixed             -885.3   0.7000
e        7s7d   6d9d    Rd2(7s7d,6d9d)   -1421.7  fixed             -2031.0  0.7000
e        7s7d   6d9d    Re2(7s7d,6d9d)   -413.7   fixed             -591.0   0.7000
e        7s7d   6d5g    Rd2(7s7d,6d5g)   -1911.2  fixed             -2730.3  0.7000
e        7s7d   6d5g    Re4(7s7d,6d5g)   -126.1   fixed             -180.1   0.7000
e        7s7d   5f2     Rd3(7s7d,5f5f)   298.6    fixed             426.6    0.7000
e        7s7d   5f7p    Rd3(7s7d,5f7p)   1174.0   58       15       2071.0   0.5669
e        7s7d   5f7p    Re1(7s7d,5f7p)   -1121.5  55       15       -1978.4  0.5669
e        7s7d   5f8p    Rd3(7s7d,5f8p)   -346.9   fixed             -495.6   0.7000
e        7s7d   5f8p    Re1(7s7d,5f8p)   -1053.9  fixed             -1505.6  0.7000
e        7s7d   5f9p    Rd3(7s7d,5f9p)   -323.8   fixed             -462.6   0.7000
e        7s7d   5f9p    Re1(7s7d,5f9p)   -733.3   fixed             -1047.6  0.7000
e        7s7d   7p2     Rd1(7s7d,7p7p)   7242.0   fixed             10345.7  0.7000
e        7s8d   7s9d    Rd0(7s8d,7s9d)   0.0      fixed             0.0
e        7s8d   7s9d    Re2(7s8d,7s9d)   390.7    fixed             558.1    0.7000
e        7s8d   6d7s    Rd2(7s8d,6d7s)   0.0      fixed             0.0
e        7s8d   6d7s    Re0(7s8d,6d7s)   -1132.0  fixed             -1617.1  0.7000
e        7s8d   6d8s    Rd2(7s8d,6d8s)   1292.0   fixed             1845.7   0.7000
e        7s8d   6d8s    Re0(7s8d,6d8s)   964.6    fixed             1378.0   0.7000
e        7s8d   6d9s    Rd2(7s8d,6d9s)   1582.5   fixed             2260.7   0.7000
e        7s8d   6d9s    Re0(7s8d,6d9s)   567.1    fixed             810.1    0.7000
e        7s8d   6d2     Rd2(7s8d,6d6d)   -544.0   fixed             -777.1   0.7000
e        7s8d   6d7d    Rd2(7s8d,6d7d)   -2009.1  fixed             -2870.1  0.7000
e        7s8d   6d7d    Re2(7s8d,6d7d)   -668.6   fixed             -955.1   0.7000
e        7s8d   6d8d    Rd2(7s8d,6d8d)   -1882.5  fixed             -2689.3  0.7000
e        7s8d   6d8d    Re2(7s8d,6d8d)   -399.5   fixed             -570.7   0.7000
e        7s8d   6d9d    Rd2(7s8d,6d9d)   -1164.8  fixed             -1664.0  0.7000
e        7s8d   6d9d    Re2(7s8d,6d9d)   -276.2   fixed             -394.6   0.7000
e        7s8d   6d5g    Rd2(7s8d,6d5g)   -168.8   fixed             -241.1   0.7000
e        7s8d   6d5g    Re4(7s8d,6d5g)   -103.3   fixed             -147.6   0.7000
e        7s8d   5f2     Rd3(7s8d,5f5f)   297.9    fixed             425.6    0.7000
e        7s8d   5f7p    Rd3(7s8d,5f7p)   1008.6   fixed             1440.9   0.7000
e        7s8d   5f7p    Re1(7s8d,5f7p)   -672.8   fixed             -961.1   0.7000
e        7s8d   5f8p    Rd3(7s8d,5f8p)   189.9    fixed             271.3    0.7000
e        7s8d   5f8p    Re1(7s8d,5f8p)   -540.4   fixed             -772.0   0.7000
e        7s8d   5f9p    Rd3(7s8d,5f9p)   -57.5    fixed             -82.1    0.7000
e        7s8d   5f9p    Re1(7s8d,5f9p)   -383.8   fixed             -548.3   0.7000
e        7s8d   7p2     Rd1(7s8d,7p7p)   4235.0   fixed             6050.0   0.7000
e        7s9d   6d7s    Rd2(7s9d,6d7s)   0.0      fixed             0.0
e        7s9d   6d7s    Re0(7s9d,6d7s)   -950.3   fixed             -1357.6  0.7000
e        7s9d   6d8s    Rd2(7s9d,6d8s)   665.1    fixed             950.1    0.7000
e        7s9d   6d8s    Re0(7s9d,6d8s)   653.0    fixed             932.9    0.7000
e        7s9d   6d9s    Rd2(7s9d,6d9s)   840.5    fixed             1200.7   0.7000
e        7s9d   6d9s    Re0(7s9d,6d9s)   387.2    fixed             553.1    0.7000
e        7s9d   6d2     Rd2(7s9d,6d6d)   -262.2   fixed             -374.6   0.7000
e        7s9d   6d7d    Rd2(7s9d,6d7d)   -1246.9  fixed             -1781.3  0.7000
e        7s9d   6d7d    Re2(7s9d,6d7d)   -466.8   fixed             -666.9   0.7000
e        7s9d   6d8d    Rd2(7s9d,6d8d)   -1098.9  fixed             -1569.9  0.7000
e        7s9d   6d8d    Re2(7s9d,6d8d)   -286.5   fixed             -409.3   0.7000
e        7s9d   6d9d    Rd2(7s9d,6d9d)   -951.5   fixed             -1359.3  0.7000
e        7s9d   6d9d    Re2(7s9d,6d9d)   -200.7   fixed             -286.7   0.7000
e        7s9d   6d5g    Rd2(7s9d,6d5g)   -155.4   fixed             -222.0   0.7000
e        7s9d   6d5g    Re4(7s9d,6d5g)   -80.2    fixed             -114.6   0.7000
e        7s9d   5f2     Rd3(7s9d,5f5f)   247.3    fixed             353.3    0.7000
e        7s9d   5f7p    Rd3(7s9d,5f7p)   746.8    fixed             1066.9   0.7000
e        7s9d   5f7p    Re1(7s9d,5f7p)   -432.9   fixed             -618.4   0.7000
e        7s9d   5f8p    Rd3(7s9d,5f8p)   206.8    fixed             295.4    0.7000
e        7s9d   5f8p    Re1(7s9d,5f8p)   -355.7   fixed             -508.1   0.7000
e        7s9d   5f9p    Rd3(7s9d,5f9p)   46.3     fixed             66.1     0.7000
e        7s9d   5f9p    Re1(7s9d,5f9p)   -254.8   fixed             -364.0   0.7000
e        7s9d   7p2     Rd1(7s9d,7p7p)   2951.7   fixed             4216.7   0.7000
e        7s5g   6d2     Rd2(7s5g,6d6d)   1592.7   fixed             2275.3   0.7000
e        7s5g   6d7d    Rd2(7s5g,6d7d)   -1958.7  fixed             -2798.1  0.7000
e        7s5g   6d7d    Re2(7s5g,6d7d)   -190.4   fixed             -272.0   0.7000
e        7s5g   6d8d    Rd2(7s5g,6d8d)   -267.9   fixed             -382.7   0.7000
e        7s5g   6d8d    Re2(7s5g,6d8d)   -163.0   fixed             -232.9   0.7000
e        7s5g   6d9d    Rd2(7s5g,6d9d)   -202.2   fixed             -288.9   0.7000
e        7s5g   6d9d    Re2(7s5g,6d9d)   -127.8   fixed             -182.6   0.7000
e        7s5g   6d5g    Rd2(7s5g,6d5g)   -1477.7  fixed             -2111.0  0.7000
e        7s5g   6d5g    Re4(7s5g,6d5g)   -137.8   fixed             -196.9   0.7000
e        7s5g   5f2     Rd3(7s5g,5f5f)   1094.8   fixed             1564.0   0.7000
e        7s5g   5f7p    Rd3(7s5g,5f7p)   1045.7   fixed             1493.9   0.7000
e        7s5g   5f7p    Re1(7s5g,5f7p)   1153.1   fixed             1647.3   0.7000
e        7s5g   5f8p    Rd3(7s5g,5f8p)   -57.8    fixed             -82.6    0.7000
e        7s5g   5f8p    Re1(7s5g,5f8p)   395.2    fixed             564.6    0.7000
e        7s5g   5f9p    Rd3(7s5g,5f9p)   7.2      fixed             10.3     0.7000
e        7s5g   5f9p    Re1(7s5g,5f9p)   229.6    fixed             328.0    0.7000
e        6d7s   6d8s    Rd0(6d7s,6d8s)   0.0      fixed             0.0
e        6d7s   6d8s    Re2(6d7s,6d8s)   4166.0   fixed             5951.4   0.7000
e        6d7s   6d9s    Rd0(6d7s,6d9s)   0.0      fixed             0.0
e        6d7s   6d9s    Re2(6d7s,6d9s)   2297.1   fixed             3281.6   0.7000
e        6d7s   6d2     Rd2(6d7s,6d6d)   -16366.5 fixed             -23380.7 0.7000
e        6d7s   6d7d    Rd2(6d7s,6d7d)   -412.3   fixed             -589.0   0.7000
e        6d7s   6d7d    Re2(6d7s,6d7d)   -2041.0  fixed             -2915.7  0.7000
e        6d7s   6d8d    Rd2(6d7s,6d8d)   292.3    fixed             417.6    0.7000
e        6d7s   6d8d    Re2(6d7s,6d8d)   -865.0   fixed             -1235.7  0.7000
e        6d7s   6d9d    Rd2(6d7s,6d9d)   373.2    fixed             533.1    0.7000
e        6d7s   6d9d    Re2(6d7s,6d9d)   -497.3   fixed             -710.4   0.7000
e        6d7s   6d5g    Rd4(6d7s,6d5g)   911.3    fixed             1301.9   0.7000
e        6d7s   6d5g    Re2(6d7s,6d5g)   1217.9   fixed             1739.9   0.7000
e        6d7s   5f2     Rd3(6d7s,5f5f)   -7496.3  fixed             -10709.0 0.7000
e        6d7s   5f7p    Rd1(6d7s,5f7p)   -12664.0 fixed             -18091.4 0.7000
e        6d7s   5f7p    Re3(6d7s,5f7p)   -4503.6  fixed             -6433.7  0.7000
e        6d7s   5f8p    Rd1(6d7s,5f8p)   -5473.1  fixed             -7818.7  0.7000
e        6d7s   5f8p    Re3(6d7s,5f8p)   -2213.4  fixed             -3162.0  0.7000
e        6d7s   5f9p    Rd1(6d7s,5f9p)   -3401.4  fixed             -4859.1  0.7000
e        6d7s   5f9p    Re3(6d7s,5f9p)   -1429.3  fixed             -2041.9  0.7000
e        6d7s   7p2     Rd1(6d7s,7p7p)   -12756.6 fixed             -18223.7 0.7000
e        6d8s   6d9s    Rd0(6d8s,6d9s)   0.0      fixed             0.0
e        6d8s   6d9s    Re2(6d8s,6d9s)   1127.4   fixed             1610.6   0.7000
e        6d8s   6d2     Rd2(6d8s,6d6d)   -5445.1  fixed             -7778.7  0.7000
e        6d8s   6d7d    Rd2(6d8s,6d7d)   -4086.8  fixed             -5838.3  0.7000
e        6d8s   6d7d    Re2(6d8s,6d7d)   -1459.2  fixed             -2084.6  0.7000
e        6d8s   6d8d    Rd2(6d8s,6d8d)   -1565.0  fixed             -2235.7  0.7000
e        6d8s   6d8d    Re2(6d8s,6d8d)   -780.7   fixed             -1115.3  0.7000
e        6d8s   6d9d    Rd2(6d8s,6d9d)   -893.7   fixed             -1276.7  0.7000
e        6d8s   6d9d    Re2(6d8s,6d9d)   -516.3   fixed             -737.6   0.7000
e        6d8s   6d5g    Rd4(6d8s,6d5g)   -202.8   fixed             -289.7   0.7000
e        6d8s   6d5g    Re2(6d8s,6d5g)   241.2    fixed             344.6    0.7000
e        6d8s   5f2     Rd3(6d8s,5f5f)   -1943.3  fixed             -2776.1  0.7000
e        6d8s   5f7p    Rd1(6d8s,5f7p)   316.5    fixed             452.1    0.7000
e        6d8s   5f7p    Re3(6d8s,5f7p)   -1121.2  fixed             -1601.7  0.7000
e        6d8s   5f8p    Rd1(6d8s,5f8p)   -4080.2  fixed             -5828.9  0.7000
e        6d8s   5f8p    Re3(6d8s,5f8p)   -741.2   fixed             -1058.9  0.7000
e        6d8s   5f9p    Rd1(6d8s,5f9p)   -2408.5  fixed             -3440.7  0.7000
e        6d8s   5f9p    Re3(6d8s,5f9p)   -513.9   fixed             -734.1   0.7000
e        6d8s   7p2     Rd1(6d8s,7p7p)   1110.3   fixed             1110.3   1.0000
e        6d9s   6d2     Rd2(6d9s,6d6d)   -3133.6  fixed             -4476.6  0.7000
e        6d9s   6d7d    Rd2(6d9s,6d7d)   -2028.8  fixed             -2898.3  0.7000
e        6d9s   6d7d    Re2(6d9s,6d7d)   -939.8   fixed             -1342.6  0.7000
e        6d9s   6d8d    Rd2(6d9s,6d8d)   -1604.6  fixed             -2292.3  0.7000
e        6d9s   6d8d    Re2(6d9s,6d8d)   -519.4   fixed             -742.0   0.7000
e        6d9s   6d9d    Rd2(6d9s,6d9d)   -925.8   fixed             -1322.6  0.7000
e        6d9s   6d9d    Re2(6d9s,6d9d)   -349.3   fixed             -499.0   0.7000
e        6d9s   6d5g    Rd4(6d9s,6d5g)   -60.1    fixed             -85.9    0.7000
e        6d9s   6d5g    Re2(6d9s,6d5g)   119.3    fixed             170.4    0.7000
e        6d9s   5f2     Rd3(6d9s,5f5f)   -1117.4  fixed             -1596.3  0.7000
e        6d9s   5f7p    Rd1(6d9s,5f7p)   270.1    fixed             385.9    0.7000
e        6d9s   5f7p    Re3(6d9s,5f7p)   -584.3   fixed             -834.7   0.7000
e        6d9s   5f8p    Rd1(6d9s,5f8p)   -266.7   fixed             -381.0   0.7000
e        6d9s   5f8p    Re3(6d9s,5f8p)   -410.5   fixed             -586.4   0.7000
e        6d9s   5f9p    Rd1(6d9s,5f9p)   -1748.2  fixed             -2497.4  0.7000
e        6d9s   5f9p    Re3(6d9s,5f9p)   -289.8   fixed             -414.0   0.7000
e        6d9s   7p2     Rd1(6d9s,7p7p)   673.6    fixed             962.3    0.7000
e        6d2    6d7d    Rd0(6d6d,6d7d)   647.4    fixed             924.9    0.7000
e        6d2    6d7d    Rd2(6d6d,6d7d)   4322.2   fixed             6174.6   0.7000
e        6d2    6d7d    Rd4(6d6d,6d7d)   3243.3   fixed             4633.3   0.7000
e        6d2    6d8d    Rd0(6d6d,6d8d)   353.8    fixed             505.4    0.7000
e        6d2    6d8d    Rd2(6d6d,6d8d)   2280.7   fixed             3258.1   0.7000
e        6d2    6d8d    Rd4(6d6d,6d8d)   1733.2   fixed             2476.0   0.7000
e        6d2    6d9d    Rd0(6d6d,6d9d)   238.9    fixed             341.3    0.7000
e        6d2    6d9d    Rd2(6d6d,6d9d)   1509.5   fixed             2156.4   0.7000
e        6d2    6d9d    Rd4(6d6d,6d9d)   1151.7   fixed             1645.3   0.7000
e        6d2    6d5g    Rd2(6d6d,6d5g)   -1388.9  fixed             -1984.1  0.7000
e        6d2    6d5g    Rd4(6d6d,6d5g)   -776.8   fixed             -1109.7  0.7000
e        6d2    5f2     Rd1(6d6d,5f5f)   19630.8  fixed             28044.0  0.7000
e        6d2    5f2     Rd3(6d6d,5f5f)   12086.7  fixed             17266.7  0.7000
e        6d2    5f2     Rd5(6d6d,5f5f)   8451.7   fixed             12073.9  0.7000
e        6d2    5f7p    Rd1(6d6d,5f7p)   7968.0   fixed             11382.9  0.7000
e        6d2    5f7p    Rd3(6d6d,5f7p)   4087.7   fixed             5839.6   0.7000
e        6d2    5f8p    Rd1(6d6d,5f8p)   3547.8   fixed             5068.3   0.7000
e        6d2    5f8p    Rd3(6d6d,5f8p)   2079.4   fixed             2970.6   0.7000
e        6d2    5f9p    Rd1(6d6d,5f9p)   2240.2   fixed             3200.3   0.7000
e        6d2    5f9p    Rd3(6d6d,5f9p)   1364.6   fixed             1949.4   0.7000
e        6d2    7p2     Rd1(6d6d,7p7p)   10171.8  fixed             14531.1  0.7000
e        6d2    7p2     Rd3(6d6d,7p7p)   7323.2   fixed             10461.7  0.7000
e        6d7d   6d8d    Rd0(6d7d,6d8d)   0.0      fixed             0.0
e        6d7d   6d8d    Rd2(6d7d,6d8d)   2512.5   fixed             3589.3   0.7000
e        6d7d   6d8d    Rd4(6d7d,6d8d)   1413.2   fixed             2018.9   0.7000
e        6d7d   6d8d    Re0(6d7d,6d8d)   1167.9   fixed             1668.4   0.7000
e        6d7d   6d8d    Re2(6d7d,6d8d)   1162.5   fixed             1660.7   0.7000
e        6d7d   6d8d    Re4(6d7d,6d8d)   933.1    fixed             1333.0   0.7000
e        6d7d   6d9d    Rd0(6d7d,6d9d)   0.0      fixed             0.0
e        6d7d   6d9d    Rd2(6d7d,6d9d)   1649.8   fixed             2356.9   0.7000
e        6d7d   6d9d    Rd4(6d7d,6d9d)   976.5    fixed             1395.0   0.7000
e        6d7d   6d9d    Re0(6d7d,6d9d)   809.4    fixed             1156.3   0.7000
e        6d7d   6d9d    Re2(6d7d,6d9d)   817.3    fixed             1167.6   0.7000
e        6d7d   6d9d    Re4(6d7d,6d9d)   660.0    fixed             942.9    0.7000
e        6d7d   6d5g    Rd2(6d7d,6d5g)   1591.9   fixed             2274.1   0.7000
e        6d7d   6d5g    Rd4(6d7d,6d5g)   398.8    fixed             569.7    0.7000
e        6d7d   6d5g    Re2(6d7d,6d5g)   -55.2    fixed             -78.9    0.7000
e        6d7d   6d5g    Re4(6d7d,6d5g)   2.2      fixed             3.1      0.7000
e        6d7d   5f2     Rd1(6d7d,5f5f)   2074.5   fixed             2963.6   0.7000
e        6d7d   5f2     Rd3(6d7d,5f5f)   2295.5   fixed             3279.3   0.7000
e        6d7d   5f2     Rd5(6d7d,5f5f)   1851.4   fixed             2644.9   0.7000
e        6d7d   5f7p    Rd1(6d7d,5f7p)   -3663.2  181      15       -6462.0  0.5669
e        6d7d   5f7p    Rd3(6d7d,5f7p)   -1039.9  51       15       -1834.4  0.5669
e        6d7d   5f7p    Re1(6d7d,5f7p)   462.8    23       15       816.4    0.5669
e        6d7d   5f7p    Re3(6d7d,5f7p)   -15.8    1        15       -27.9    0.5672
e        6d7d   5f8p    Rd1(6d7d,5f8p)   1900.7   fixed             2715.3   0.7000
e        6d7d   5f8p    Rd3(6d7d,5f8p)   212.7    fixed             303.9    0.7000
e        6d7d   5f8p    Re1(6d7d,5f8p)   499.3    fixed             713.3    0.7000
e        6d7d   5f8p    Re3(6d7d,5f8p)   187.0    fixed             267.1    0.7000
e        6d7d   5f9p    Rd1(6d7d,5f9p)   1030.1   fixed             1471.6   0.7000
e        6d7d   5f9p    Rd3(6d7d,5f9p)   219.7    fixed             313.9    0.7000
e        6d7d   5f9p    Re1(6d7d,5f9p)   359.2    fixed             513.1    0.7000
e        6d7d   5f9p    Re3(6d7d,5f9p)   161.6    fixed             230.9    0.7000
e        6d7d   7p2     Rd1(6d7d,7p7p)   -3217.6  159      15       -5676.0  0.5669
e        6d7d   7p2     Rd3(6d7d,7p7p)   -1547.2  76       15       -2729.3  0.5669
e        6d8d   6d9d    Rd0(6d8d,6d9d)   0.0      fixed             0.0
e        6d8d   6d9d    Rd2(6d8d,6d9d)   1296.6   fixed             1852.3   0.7000
e        6d8d   6d9d    Rd4(6d8d,6d9d)   665.0    fixed             950.0    0.7000
e        6d8d   6d9d    Re0(6d8d,6d9d)   477.5    fixed             682.1    0.7000
e        6d8d   6d9d    Re2(6d8d,6d9d)   509.9    fixed             728.4    0.7000
e        6d8d   6d9d    Re4(6d8d,6d9d)   419.2    fixed             598.9    0.7000
e        6d8d   6d5g    Rd2(6d8d,6d5g)   180.3    fixed             257.6    0.7000
e        6d8d   6d5g    Rd4(6d8d,6d5g)   164.6    fixed             235.1    0.7000
e        6d8d   6d5g    Re2(6d8d,6d5g)   -2.5     fixed             -3.6     0.7000
e        6d8d   6d5g    Re4(6d8d,6d5g)   23.5     fixed             33.6     0.7000
e        6d8d   5f2     Rd1(6d8d,5f5f)   1389.9   fixed             1985.6   0.7000
e        6d8d   5f2     Rd3(6d8d,5f5f)   1310.3   fixed             1871.9   0.7000
e        6d8d   5f2     Rd5(6d8d,5f5f)   1046.3   fixed             1494.7   0.7000
e        6d8d   5f7p    Rd1(6d8d,5f7p)   -2746.5  fixed             -3923.6  0.7000
e        6d8d   5f7p    Rd3(6d8d,5f7p)   -983.3   fixed             -1404.7  0.7000
e        6d8d   5f7p    Re1(6d8d,5f7p)   216.9    fixed             309.9    0.7000
e        6d8d   5f7p    Re3(6d8d,5f7p)   -150.5   fixed             -215.0   0.7000
e        6d8d   5f8p    Rd1(6d8d,5f8p)   -1151.8  fixed             -1645.4  0.7000
e        6d8d   5f8p    Rd3(6d8d,5f8p)   -208.6   fixed             -298.0   0.7000
e        6d8d   5f8p    Re1(6d8d,5f8p)   231.5    fixed             330.7    0.7000
e        6d8d   5f8p    Re3(6d8d,5f8p)   40.4     fixed             57.7     0.7000
e        6d8d   5f9p    Rd1(6d8d,5f9p)   809.1    fixed             1155.9   0.7000
e        6d8d   5f9p    Rd3(6d8d,5f9p)   12.9     fixed             18.4     0.7000
e        6d8d   5f9p    Re1(6d8d,5f9p)   172.9    fixed             247.0    0.7000
e        6d8d   5f9p    Re3(6d8d,5f9p)   51.7     fixed             73.9     0.7000
e        6d8d   7p2     Rd1(6d8d,7p7p)   -2468.0  fixed             -3525.7  0.7000
e        6d8d   7p2     Rd3(6d8d,7p7p)   -1402.2  fixed             -2003.1  0.7000
e        6d9d   6d5g    Rd2(6d9d,6d5g)   147.5    fixed             210.7    0.7000
e        6d9d   6d5g    Rd4(6d9d,6d5g)   108.6    fixed             155.1    0.7000
e        6d9d   6d5g    Re2(6d9d,6d5g)   6.9      fixed             9.9      0.7000
e        6d9d   6d5g    Re4(6d9d,6d5g)   22.8     fixed             32.6     0.7000
e        6d9d   5f2     Rd1(6d9d,5f5f)   998.4    fixed             1426.3   0.7000
e        6d9d   5f2     Rd3(6d9d,5f5f)   904.3    fixed             1291.9   0.7000
e        6d9d   5f2     Rd5(6d9d,5f5f)   719.2    fixed             1027.4   0.7000
e        6d9d   5f7p    Rd1(6d9d,5f7p)   -1953.6  fixed             -2790.9  0.7000
e        6d9d   5f7p    Rd3(6d9d,5f7p)   -756.2   fixed             -1080.3  0.7000
e        6d9d   5f7p    Re1(6d9d,5f7p)   115.5    fixed             165.0    0.7000
e        6d9d   5f7p    Re3(6d9d,5f7p)   -148.9   fixed             -212.7   0.7000
e        6d9d   5f8p    Rd1(6d9d,5f8p)   -946.8   fixed             -1352.6  0.7000
e        6d9d   5f8p    Rd3(6d9d,5f8p)   -222.5   fixed             -317.9   0.7000
e        6d9d   5f8p    Re1(6d9d,5f8p)   141.9    fixed             202.7    0.7000
e        6d9d   5f8p    Re3(6d9d,5f8p)   4.8      fixed             6.9      0.7000
e        6d9d   5f9p    Rd1(6d9d,5f9p)   -372.3   fixed             -531.9   0.7000
e        6d9d   5f9p    Rd3(6d9d,5f9p)   -67.0    fixed             -95.7    0.7000
e        6d9d   5f9p    Re1(6d9d,5f9p)   108.3    fixed             154.7    0.7000
e        6d9d   5f9p    Re3(6d9d,5f9p)   21.2     fixed             30.3     0.7000
e        6d9d   7p2     Rd1(6d9d,7p7p)   -1753.9  fixed             -2505.6  0.7000
e        6d9d   7p2     Rd3(6d9d,7p7p)   -1053.3  fixed             -1504.7  0.7000
e        6d5g   5f2     Rd1(6d5g,5f5f)   -2125.3  fixed             -3036.1  0.7000
e        6d5g   5f2     Rd3(6d5g,5f5f)   -850.6   fixed             -1215.1  0.7000
e        6d5g   5f2     Rd5(6d5g,5f5f)   -498.1   fixed             -711.6   0.7000
e        6d5g   5f7p    Rd3(6d5g,5f7p)   -839.0   fixed             -1198.6  0.7000
e        6d5g   5f7p    Rd5(6d5g,5f7p)   -419.9   fixed             -599.9   0.7000
e        6d5g   5f7p    Re1(6d5g,5f7p)   -647.2   fixed             -924.6   0.7000
e        6d5g   5f7p    Re3(6d5g,5f7p)   -398.8   fixed             -569.7   0.7000
e        6d5g   5f8p    Rd3(6d5g,5f8p)   20.8     fixed             29.7     0.7000
e        6d5g   5f8p    Rd5(6d5g,5f8p)   -84.1    fixed             -120.1   0.7000
e        6d5g   5f8p    Re1(6d5g,5f8p)   -240.7   fixed             -343.9   0.7000
e        6d5g   5f8p    Re3(6d5g,5f8p)   -151.6   fixed             -216.6   0.7000
e        6d5g   5f9p    Rd3(6d5g,5f9p)   -24.9    fixed             -35.6    0.7000
e        6d5g   5f9p    Rd5(6d5g,5f9p)   -47.2    fixed             -67.4    0.7000
e        6d5g   5f9p    Re1(6d5g,5f9p)   -144.4   fixed             -206.3   0.7000
e        6d5g   5f9p    Re3(6d5g,5f9p)   -90.8    fixed             -129.7   0.7000
e        6d5g   7p2     Rd3(6d5g,7p7p)   -1372.6  fixed             -1960.9  0.7000
e        5f2    5f7p    Rd2(5f5f,5f7p)   2017.5   fixed             2882.1   0.7000
e        5f2    5f7p    Rd4(5f5f,5f7p)   621.5    fixed             887.9    0.7000
e        5f2    5f8p    Rd2(5f5f,5f8p)   273.0    fixed             390.0    0.7000
e        5f2    5f8p    Rd4(5f5f,5f8p)   9.2      fixed             13.1     0.7000
e        5f2    5f9p    Rd2(5f5f,5f9p)   83.9     fixed             119.9    0.7000
e        5f2    5f9p    Rd4(5f5f,5f9p)   -44.1    fixed             -63.0    0.7000
e        5f2    7p2     Rd2(5f5f,7p7p)   7049.0   fixed             10070.0  0.7000
e        5f2    7p2     Rd4(5f5f,7p7p)   5186.1   fixed             7408.7   0.7000
e        5f7p   5f8p    Rd0(5f7p,5f8p)   0.0      fixed             0.0
e        5f7p   5f8p    Rd2(5f7p,5f8p)   2891.8   fixed             4131.1   0.7000
e        5f7p   5f8p    Re2(5f7p,5f8p)   1217.8   fixed             1739.7   0.7000
e        5f7p   5f8p    Re4(5f7p,5f8p)   1056.2   fixed             1508.9   0.7000
e        5f7p   5f9p    Rd0(5f7p,5f9p)   0.0      fixed             0.0
e        5f7p   5f9p    Rd2(5f7p,5f9p)   1778.1   fixed             2540.1   0.7000
e        5f7p   5f9p    Re2(5f7p,5f9p)   777.9    fixed             1111.3   0.7000
e        5f7p   5f9p    Re4(5f7p,5f9p)   683.8    fixed             976.9    0.7000
e        5f7p   7p2     Rd2(5f7p,7p7p)   4234.6   209      15       7470.1   0.5669
e        5f8p   5f9p    Rd0(5f8p,5f9p)   0.0      fixed             0.0
e        5f8p   5f9p    Rd2(5f8p,5f9p)   1344.0   fixed             1920.0   0.7000
e        5f8p   5f9p    Re2(5f8p,5f9p)   429.0    fixed             612.9    0.7000
e        5f8p   5f9p    Re4(5f8p,5f9p)   389.7    fixed             556.7    0.7000
e        5f8p   7p2     Rd2(5f8p,7p7p)   1433.9   fixed             2048.4   0.7000
e        5f9p   7p2     Rd2(5f9p,7p7p)   744.5    fixed             1063.6   0.7000
o        7s7p           Eav              29025.9  195               23529.7  1.2336
o        7s7p           zeta(7p)         5144.4   172      5        3795.7   1.3553
o        7s7p           G1(7s,7p)        15388.0  1104     4        25295.3  0.6083
o        7s8p           Eav              63502.9  fixed             58060.7  1.0937
o        7s8p           zeta(8p)         1646.7   55       5        1215.0   1.3553
o        7s8p           G1(7s,8p)        2166.8   155      4        3561.9   0.6083
o        7s9p           Eav              76311.0  fixed             70868.8  1.0768
o        7s9p           zeta(9p)         758.3    25       5        559.5    1.3553
o        7s9p           G1(7s,9p)        808.0    58       4        1328.1   0.6084
o        6d7p           Eav              36177.3  181               30475.3  1.1871
o        6d7p           zeta(6d)         1116.1   85       6        1457.4   0.7658
o        6d7p           zeta(7p)         4275.3   143      5        3154.4   1.3553
o        6d7p           F1(6d,7p)        0.0      fixed             0.0
o        6d7p           F2(6d,7p)        12893.1  1699     1        17059.3  0.7558
o        6d7p           G1(6d,7p)        8958.7   734      3        10760.1  0.8326
o        6d7p           G2(6d,7p)        0.0      fixed             0.0
o        6d7p           G3(6d,7p)        7023.1   1711     14       7953.6   0.8830
o        6d8p           Eav              66446.4  fixed             60865.8  1.0917
o        6d8p           zeta(6d)         1192.4   90       6        1557.0   0.7658
o        6d8p           zeta(8p)         1535.7   51       5        1133.1   1.3553
o        6d8p           F1(6d,8p)        0.0      fixed             0.0
o        6d8p           F2(6d,8p)        3980.3   524      1        5266.4   0.7558
o        6d8p           G1(6d,8p)        1703.9   140      3        2046.6   0.8326
o        6d8p           G2(6d,8p)        0.0      fixed             0.0
o        6d8p           G3(6d,8p)        1554.6   379      14       1760.6   0.8830
o        6d9p           Eav              78446.8  fixed             72866.2  1.0766
o        6d9p           zeta(6d)         1206.9   92       6        1575.9   0.7658
o        6d9p           zeta(9p)         730.5    24       5        539.0    1.3553
o        6d9p           F1(6d,9p)        0.0      fixed             0.0
o        6d9p           F2(6d,9p)        1739.8   229      1        2302.0   0.7558
o        6d9p           G1(6d,9p)        685.0    56       3        822.7    0.8326
o        6d9p           G2(6d,9p)        0.0      fixed             0.0
o        6d9p           G3(6d,9p)        651.0    159      14       737.3    0.8830
o        5f7s           Eav              34611.4  297               37166.0  0.9313
o        5f7s           zeta(5f)         768.3    fixed             768.3    1.0000
o        5f7s           G3(5f,7s)        3893.4   fixed             7786.9   0.5000
o        5f8s           Eav              79155.7  fixed             81423.5  0.9721
o        5f8s           zeta(5f)         834.5    fixed             834.5    1.0000
o        5f8s           G3(5f,8s)        681.0    fixed             1362.0   0.5000
o        5f9s           Eav              95447.6  fixed             97715.4  0.9768
o        5f9s           zeta(5f)         843.7    fixed             843.7    1.0000
o        5f9s           G3(5f,9s)        267.8    fixed             535.6    0.5000
o        5f6d           Eav              46323.8  125               48043.0  0.9642
o        5f6d           zeta(5f)         664.4    fixed             664.4    1.0000
o        5f6d           zeta(6d)         842.7    64       6        1100.4   0.7658
o        5f6d           F1(5f,6d)        0.0      fixed             0.0
o        5f6d           F2(5f,6d)        14916.9  768      10       26058.1  0.5724
o        5f6d           F3(5f,6d)        0.0      fixed             0.0
o        5f6d           F4(5f,6d)        8861.0   1676     11       15376.4  0.5763
o        5f6d           G1(5f,6d)        14711.4  514      2        26276.1  0.5599
o        5f6d           G2(5f,6d)        0.0      fixed             0.0
o        5f6d           G3(5f,6d)        11382.1  1333     13       16535.6  0.6883
o        5f6d           G4(5f,6d)        0.0      fixed             0.0
o        5f6d           G5(5f,6d)        1617.3   1264     12       11655.7  0.1388
o        5f7d           Eav              85177.2  fixed             86885.8  0.9803
o        5f7d           zeta(5f)         830.3    fixed             830.3    1.0000
o        5f7d           zeta(7d)         173.1    13       6        226.0    0.7659
o        5f7d           F1(5f,7d)        0.0      fixed             0.0
o        5f7d           F2(5f,7d)        3166.0   163      10       5530.6   0.5725
o        5f7d           F3(5f,7d)        0.0      fixed             0.0
o        5f7d           F4(5f,7d)        1531.7   290      11       2657.9   0.5763
o        5f7d           G1(5f,7d)        1521.6   53       2        2717.7   0.5599
o        5f7d           G2(5f,7d)        0.0      fixed             0.0
o        5f7d           G3(5f,7d)        1505.2   176      13       2186.7   0.6883
o        5f7d           G4(5f,7d)        0.0      fixed             0.0
o        5f7d           G5(5f,7d)        232.2    181      12       1673.4   0.1388
o        5f8d           Eav              98658.0  fixed             100366.6 0.9830
o        5f8d           zeta(5f)         842.0    fixed             842.0    1.0000
o        5f8d           zeta(8d)         74.7     6        6        97.5     0.7662
o        5f8d           F1(5f,8d)        0.0      fixed             0.0
o        5f8d           F2(5f,8d)        1278.4   66       10       2233.1   0.5725
o        5f8d           F3(5f,8d)        0.0      fixed             0.0
o        5f8d           F4(5f,8d)        611.4    116      11       1061.0   0.5762
o        5f8d           G1(5f,8d)        574.4    20       2        1025.9   0.5599
o        5f8d           G2(5f,8d)        0.0      fixed             0.0
o        5f8d           G3(5f,8d)        589.6    69       13       856.6    0.6883
o        5f8d           G4(5f,8d)        0.0      fixed             0.0
o        5f8d           G5(5f,8d)        92.4     72       12       665.9    0.1388
o        5f9d           Eav              105300.7 fixed             107009.3 0.9840
o        5f9d           zeta(5f)         845.9    fixed             845.9    1.0000
o        5f9d           zeta(9d)         40.3     3        6        52.6     0.7662
o        5f9d           F1(5f,9d)        0.0      fixed             0.0
o        5f9d           F2(5f,9d)        664.2    34       10       1160.3   0.5724
o        5f9d           F3(5f,9d)        0.0      fixed             0.0
o        5f9d           F4(5f,9d)        319.7    60       11       554.7    0.5763
o        5f9d           G1(5f,9d)        292.3    10       2        522.0    0.5600
o        5f9d           G2(5f,9d)        0.0      fixed             0.0
o        5f9d           G3(5f,9d)        305.1    36       13       443.3    0.6883
o        5f9d           G4(5f,9d)        0.0      fixed             0.0
o        5f9d           G5(5f,9d)        48.1     38       12       347.0    0.1386
o        7s6h           Eav              76131.4  fixed             78293.1  0.9724
o        7s6h           zeta(6h)         0.1      fixed             0.1      1.0000
o        7s6h           G5(7s,6h)        6.2      fixed             8.9      0.7000
o        6d6h           Eav              77686.6  fixed             79848.3  0.9729
o        6d6h           zeta(6d)         1218.5   92       6        1591.1   0.7658
o        6d6h           zeta(6h)         0.1      fixed             0.1      1.0000
o        6d6h           F1(6d,6h)        0.0      fixed             0.0
o        6d6h           F2(6d,6h)        359.6    fixed             513.7    0.7000
o        6d6h           F3(6d,6h)        0.0      fixed             0.0
o        6d6h           F4(6d,6h)        35.6     fixed             50.9     0.7000
o        6d6h           G3(6d,6h)        2.3      fixed             3.3      0.6999
o        6d6h           G4(6d,6h)        0.0      fixed             0.0
o        6d6h           G5(6d,6h)        1.6      fixed             2.3      0.6999
o        6d6h           G6(6d,6h)        0.0      fixed             0.0
o        6d6h           G7(6d,6h)        1.2      fixed             1.7      0.7001
o        5f5g           Eav              100572.4 fixed             102734.1 0.9790
o        5f5g           zeta(5f)         849.6    fixed             849.6    1.0000
o        5f5g           zeta(5g)         0.2      fixed             0.2      1.0000
o        5f5g           F1(5f,5g)        0.0      fixed             0.0
o        5f5g           F2(5f,5g)        610.7    fixed             872.4    0.7000
o        5f5g           F3(5f,5g)        0.0      fixed             0.0
o        5f5g           F4(5f,5g)        104.1    fixed             148.7    0.7000
o        5f5g           F5(5f,5g)        0.0      fixed             0.0
o        5f5g           F6(5f,5g)        40.0     fixed             57.1     0.7000
o        5f5g           G1(5f,5g)        52.0     fixed             74.3     0.7000
o        5f5g           G2(5f,5g)        0.0      fixed             0.0
o        5f5g           G3(5f,5g)        30.6     fixed             43.7     0.7000
o        5f5g           G4(5f,5g)        0.0      fixed             0.0
o        5f5g           G5(5f,5g)        21.2     fixed             30.3     0.7000
o        5f5g           G6(5f,5g)        0.0      fixed             0.0
o        5f5g           G7(5f,5g)        16.1     fixed             23.0     0.7000
o        7s7p   7s8p    Rd0(7s7p,7s8p)   0.0      fixed             0.0
o        7s7p   7s8p    Re1(7s7p,7s8p)   5717.0   fixed             8167.1   0.7000
o        7s7p   7s9p    Rd0(7s7p,7s9p)   0.0      fixed             0.0
o        7s7p   7s9p    Re1(7s7p,7s9p)   3258.9   fixed             4655.6   0.7000
o        7s7p   6d7p    Rd2(7s7p,6d7p)   -12028.2 fixed             -17183.1 0.7000
o        7s7p   6d7p    Re1(7s7p,6d7p)   -11311.0 fixed             -16158.6 0.7000
o        7s7p   6d8p    Rd2(7s7p,6d8p)   -3870.7  fixed             -5529.6  0.7000
o        7s7p   6d8p    Re1(7s7p,6d8p)   -4019.5  fixed             -5742.1  0.7000
o        7s7p   6d9p    Rd2(7s7p,6d9p)   -2169.1  fixed             -3098.7  0.7000
o        7s7p   6d9p    Re1(7s7p,6d9p)   -2332.5  fixed             -3332.1  0.7000
o        7s7p   5f6d    Rd3(7s7p,5f6d)   -6639.4  fixed             -9484.9  0.7000
o        7s7p   5f6d    Re2(7s7p,5f6d)   -7285.9  fixed             -10408.4 0.7000
o        7s7p   5f7d    Rd3(7s7p,5f7d)   335.0    fixed             478.6    0.7000
o        7s7p   5f7d    Re2(7s7p,5f7d)   39.5     fixed             56.4     0.7000
o        7s7p   5f8d    Rd3(7s7p,5f8d)   455.8    fixed             651.1    0.7000
o        7s7p   5f8d    Re2(7s7p,5f8d)   269.0    fixed             384.3    0.7000
o        7s7p   5f9d    Rd3(7s7p,5f9d)   394.9    fixed             564.1    0.7000
o        7s7p   5f9d    Re2(7s7p,5f9d)   261.0    fixed             372.9    0.7000
o        7s7p   5f5g    Rd3(7s7p,5f5g)   833.3    fixed             1190.4   0.7000
o        7s7p   5f5g    Re4(7s7p,5f5g)   476.7    fixed             681.0    0.7000
o        7s8p   7s9p    Rd0(7s8p,7s9p)   0.0      fixed             0.0
o        7s8p   7s9p    Re1(7s8p,7s9p)   1511.2   fixed             2158.9   0.7000
o        7s8p   6d7p    Rd2(7s8p,6d7p)   -3149.9  fixed             -4499.9  0.7000
o        7s8p   6d7p    Re1(7s8p,6d7p)   -4064.6  fixed             -5806.6  0.7000
o        7s8p   6d8p    Rd2(7s8p,6d8p)   -3610.2  fixed             -5157.4  0.7000
o        7s8p   6d8p    Re1(7s8p,6d8p)   -1809.6  fixed             -2585.1  0.7000
o        7s8p   6d9p    Rd2(7s8p,6d9p)   -1922.3  fixed             -2746.1  0.7000
o        7s8p   6d9p    Re1(7s8p,6d9p)   -1107.7  fixed             -1582.4  0.7000
o        7s8p   5f6d    Rd3(7s8p,5f6d)   -2816.0  fixed             -4022.9  0.7000
o        7s8p   5f6d    Re2(7s8p,5f6d)   -2664.2  fixed             -3806.0  0.7000
o        7s8p   5f7d    Rd3(7s8p,5f7d)   -960.3   fixed             -1371.9  0.7000
o        7s8p   5f7d    Re2(7s8p,5f7d)   -285.8   fixed             -408.3   0.7000
o        7s8p   5f8d    Rd3(7s8p,5f8d)   -243.6   fixed             -348.0   0.7000
o        7s8p   5f8d    Re2(7s8p,5f8d)   -62.2    fixed             -88.9    0.7000
o        7s8p   5f9d    Rd3(7s8p,5f9d)   -88.0    fixed             -125.7   0.7000
o        7s8p   5f9d    Re2(7s8p,5f9d)   -8.8     fixed             -12.6    0.7000
o        7s8p   5f5g    Rd3(7s8p,5f5g)   -166.5   fixed             -237.9   0.7000
o        7s8p   5f5g    Re4(7s8p,5f5g)   145.2    fixed             207.4    0.7000
o        7s9p   6d7p    Rd2(7s9p,6d7p)   -1680.9  fixed             -2401.3  0.7000
o        7s9p   6d7p    Re1(7s9p,6d7p)   -2408.3  fixed             -3440.4  0.7000
o        7s9p   6d8p    Rd2(7s9p,6d8p)   -1728.5  fixed             -2469.3  0.7000
o        7s9p   6d8p    Re1(7s9p,6d8p)   -1118.0  fixed             -1597.1  0.7000
o        7s9p   6d9p    Rd2(7s9p,6d9p)   -1543.3  fixed             -2204.7  0.7000
o        7s9p   6d9p    Re1(7s9p,6d9p)   -692.7   fixed             -989.6   0.7000
o        7s9p   5f6d    Rd3(7s9p,5f6d)   -1736.7  fixed             -2481.0  0.7000
o        7s9p   5f6d    Re2(7s9p,5f6d)   -1612.2  fixed             -2303.1  0.7000
o        7s9p   5f7d    Rd3(7s9p,5f7d)   -644.1   fixed             -920.1   0.7000
o        7s9p   5f7d    Re2(7s9p,5f7d)   -221.5   fixed             -316.4   0.7000
o        7s9p   5f8d    Rd3(7s9p,5f8d)   -325.2   fixed             -464.6   0.7000
o        7s9p   5f8d    Re2(7s9p,5f8d)   -67.8    fixed             -96.9    0.7000
o        7s9p   5f9d    Rd3(7s9p,5f9d)   -156.6   fixed             -223.7   0.7000
o        7s9p   5f9d    Re2(7s9p,5f9d)   -26.3    fixed             -37.6    0.7000
o        7s9p   5f5g    Rd3(7s9p,5f5g)   -30.9    fixed             -44.1    0.7000
o        7s9p   5f5g    Re4(7s9p,5f5g)   80.8     fixed             115.4    0.7000
o        6d7p   6d8p    Rd0(6d7p,6d8p)   0.0      fixed             0.0
o        6d7p   6d8p    Rd2(6d7p,6d8p)   4095.3   fixed             5850.4   0.7000
o        6d7p   6d8p    Re1(6d7p,6d8p)   3018.5   fixed             4312.1   0.7000
o        6d7p   6d8p    Re3(6d7p,6d8p)   2425.0   fixed             3464.3   0.7000
o        6d7p   6d9p    Rd0(6d7p,6d9p)   0.0      fixed             0.0
o        6d7p   6d9p    Rd2(6d7p,6d9p)   2374.5   fixed             3392.1   0.7000
o        6d7p   6d9p    Re1(6d7p,6d9p)   1834.8   fixed             2621.1   0.7000
o        6d7p   6d9p    Re3(6d7p,6d9p)   1498.3   fixed             2140.4   0.7000
o        6d7p   5f7s    Rd1(6d7p,5f7s)   -11247.3 517      9        -19768.3 0.5690
o        6d7p   5f7s    Re2(6d7p,5f7s)   -4957.7  703      7        -7495.6  0.6614
o        6d7p   5f8s    Rd1(6d7p,5f8s)   -574.6   26       9        -1009.9  0.5690
o        6d7p   5f8s    Re2(6d7p,5f8s)   -1105.3  157      7        -1671.1  0.6614
o        6d7p   5f9s    Rd1(6d7p,5f9s)   -194.8   9        9        -342.4   0.5689
o        6d7p   5f9s    Re2(6d7p,5f9s)   -553.4   78       7        -836.7   0.6614
o        6d7p   5f6d    Rd1(6d7p,5f6d)   8235.1   378      9        14474.0  0.5690
o        6d7p   5f6d    Rd3(6d7p,5f6d)   4374.5   201      9        7688.6   0.5690
o        6d7p   5f6d    Re2(6d7p,5f6d)   5092.2   722      7        7698.9   0.6614
o        6d7p   5f6d    Re4(6d7p,5f6d)   3392.0   481      7        5128.4   0.6614
o        6d7p   5f7d    Rd1(6d7p,5f7d)   -2358.0  108      9        -4144.4  0.5690
o        6d7p   5f7d    Rd3(6d7p,5f7d)   -443.0   20       9        -778.7   0.5689
o        6d7p   5f7d    Re2(6d7p,5f7d)   21.4     3        7        32.3     0.6628
o        6d7p   5f7d    Re4(6d7p,5f7d)   17.0     2        7        25.7     0.6611
o        6d7p   5f8d    Rd1(6d7p,5f8d)   -1666.8  77       9        -2929.6  0.5690
o        6d7p   5f8d    Rd3(6d7p,5f8d)   -485.7   22       9        -853.7   0.5689
o        6d7p   5f8d    Re2(6d7p,5f8d)   -172.0   24       7        -260.1   0.6612
o        6d7p   5f8d    Re4(6d7p,5f8d)   -137.8   20       7        -208.3   0.6616
o        6d7p   5f9d    Rd1(6d7p,5f9d)   -1244.2  57       9        -2186.9  0.5689
o        6d7p   5f9d    Rd3(6d7p,5f9d)   -409.1   19       9        -719.1   0.5689
o        6d7p   5f9d    Re2(6d7p,5f9d)   -178.3   25       7        -269.6   0.6614
o        6d7p   5f9d    Re4(6d7p,5f9d)   -144.4   20       7        -218.3   0.6615
o        6d7p   6d6h    Rd4(6d7p,6d6h)   -144.6   fixed             -206.6   0.7000
o        6d7p   6d6h    Re3(6d7p,6d6h)   -96.7    fixed             -138.1   0.7000
o        6d7p   5f5g    Rd3(6d7p,5f5g)   -778.1   fixed             -1111.6  0.7000
o        6d7p   5f5g    Rd5(6d7p,5f5g)   -393.5   fixed             -562.1   0.7000
o        6d7p   5f5g    Re2(6d7p,5f5g)   -431.6   fixed             -616.6   0.7000
o        6d7p   5f5g    Re4(6d7p,5f5g)   -301.2   fixed             -430.3   0.7000
o        6d8p   6d9p    Rd0(6d8p,6d9p)   0.0      fixed             0.0
o        6d8p   6d9p    Rd2(6d8p,6d9p)   1988.2   fixed             2840.3   0.7000
o        6d8p   6d9p    Re1(6d8p,6d9p)   903.9    fixed             1291.3   0.7000
o        6d8p   6d9p    Re3(6d8p,6d9p)   793.0    fixed             1132.9   0.7000
o        6d8p   5f7s    Rd1(6d8p,5f7s)   -5601.1  fixed             -8001.6  0.7000
o        6d8p   5f7s    Re2(6d8p,5f7s)   -2268.2  fixed             -3240.3  0.7000
o        6d8p   5f8s    Rd1(6d8p,5f8s)   -4628.1  fixed             -6611.6  0.7000
o        6d8p   5f8s    Re2(6d8p,5f8s)   -714.5   fixed             -1020.7  0.7000
o        6d8p   5f9s    Rd1(6d8p,5f9s)   -775.5   fixed             -1107.9  0.7000
o        6d8p   5f9s    Re2(6d8p,5f9s)   -386.6   fixed             -552.3   0.7000
o        6d8p   5f6d    Rd1(6d8p,5f6d)   4221.1   fixed             6030.1   0.7000
o        6d8p   5f6d    Rd3(6d8p,5f6d)   2595.6   fixed             3708.0   0.7000
o        6d8p   5f6d    Re2(6d8p,5f6d)   2139.1   fixed             3055.9   0.7000
o        6d8p   5f6d    Re4(6d8p,5f6d)   1683.3   fixed             2404.7   0.7000
o        6d8p   5f7d    Rd1(6d8p,5f7d)   2848.6   fixed             4069.4   0.7000
o        6d8p   5f7d    Rd3(6d8p,5f7d)   623.2    fixed             890.3    0.7000
o        6d8p   5f7d    Re2(6d8p,5f7d)   163.0    fixed             232.9    0.7000
o        6d8p   5f7d    Re4(6d8p,5f7d)   161.4    fixed             230.6    0.7000
o        6d8p   5f8d    Rd1(6d8p,5f8d)   -395.7   fixed             -565.3   0.7000
o        6d8p   5f8d    Rd3(6d8p,5f8d)   60.6     fixed             86.6     0.7000
o        6d8p   5f8d    Re2(6d8p,5f8d)   5.5      fixed             7.9      0.7000
o        6d8p   5f8d    Re4(6d8p,5f8d)   21.6     fixed             30.9     0.7000
o        6d8p   5f9d    Rd1(6d8p,5f9d)   -495.7   fixed             -708.1   0.7000
o        6d8p   5f9d    Rd3(6d8p,5f9d)   -37.9    fixed             -54.1    0.7000
o        6d8p   5f9d    Re2(6d8p,5f9d)   -26.4    fixed             -37.7    0.7000
o        6d8p   5f9d    Re4(6d8p,5f9d)   -10.4    fixed             -14.9    0.7000
o        6d8p   6d6h    Rd4(6d8p,6d6h)   42.6     fixed             60.9     0.7000
o        6d8p   6d6h    Re3(6d8p,6d6h)   -30.5    fixed             -43.6    0.7000
o        6d8p   5f5g    Rd3(6d8p,5f5g)   54.9     fixed             78.4     0.7000
o        6d8p   5f5g    Rd5(6d8p,5f5g)   -68.0    fixed             -97.1    0.7000
o        6d8p   5f5g    Re2(6d8p,5f5g)   -153.3   fixed             -219.0   0.7000
o        6d8p   5f5g    Re4(6d8p,5f5g)   -110.5   fixed             -157.9   0.7000
o        6d9p   5f7s    Rd1(6d9p,5f7s)   -3420.5  fixed             -4886.4  0.7000
o        6d9p   5f7s    Re2(6d9p,5f7s)   -1419.3  fixed             -2027.6  0.7000
o        6d9p   5f8s    Rd1(6d9p,5f8s)   -2571.7  fixed             -3673.9  0.7000
o        6d9p   5f8s    Re2(6d9p,5f8s)   -482.1   fixed             -688.7   0.7000
o        6d9p   5f9s    Rd1(6d9p,5f9s)   -2059.5  fixed             -2942.1  0.7000
o        6d9p   5f9s    Re2(6d9p,5f9s)   -266.3   fixed             -380.4   0.7000
o        6d9p   5f6d    Rd1(6d9p,5f6d)   2621.1   fixed             3744.4   0.7000
o        6d9p   5f6d    Rd3(6d9p,5f6d)   1671.4   fixed             2387.7   0.7000
o        6d9p   5f6d    Re2(6d9p,5f6d)   1319.0   fixed             1884.3   0.7000
o        6d9p   5f6d    Re4(6d9p,5f6d)   1078.0   fixed             1540.0   0.7000
o        6d9p   5f7d    Rd1(6d9p,5f7d)   1436.1   fixed             2051.6   0.7000
o        6d9p   5f7d    Rd3(6d9p,5f7d)   463.7    fixed             662.4    0.7000
o        6d9p   5f7d    Re2(6d9p,5f7d)   130.0    fixed             185.7    0.7000
o        6d9p   5f7d    Re4(6d9p,5f7d)   134.2    fixed             191.7    0.7000
o        6d9p   5f8d    Rd1(6d9p,5f8d)   1279.1   fixed             1827.3   0.7000
o        6d9p   5f8d    Rd3(6d9p,5f8d)   186.9    fixed             267.0    0.7000
o        6d9p   5f8d    Re2(6d9p,5f8d)   21.0     fixed             30.0     0.7000
o        6d9p   5f8d    Re4(6d9p,5f8d)   33.8     fixed             48.3     0.7000
o        6d9p   5f9d    Rd1(6d9p,5f9d)   33.6     fixed             48.0     0.7000
o        6d9p   5f9d    Rd3(6d9p,5f9d)   60.8     fixed             86.9     0.7000
o        6d9p   5f9d    Re2(6d9p,5f9d)   -4.3     fixed             -6.1     0.7000
o        6d9p   5f9d    Re4(6d9p,5f9d)   7.7      fixed             11.0     0.7000
o        6d9p   6d6h    Rd4(6d9p,6d6h)   4.2      fixed             6.0      0.7000
o        6d9p   6d6h    Re3(6d9p,6d6h)   -17.2    fixed             -24.6    0.7000
o        6d9p   5f5g    Rd3(6d9p,5f5g)   -11.4    fixed             -16.3    0.7000
o        6d9p   5f5g    Rd5(6d9p,5f5g)   -38.0    fixed             -54.3    0.7000
o        6d9p   5f5g    Re2(6d9p,5f5g)   -90.4    fixed             -129.1   0.7000
o        6d9p   5f5g    Re4(6d9p,5f5g)   -65.2    fixed             -93.1    0.7000
o        5f7s   5f8s    Rd0(5f7s,5f8s)   0.0      fixed             0.0
o        5f7s   5f8s    Re3(5f7s,5f8s)   1921.3   fixed             2744.7   0.7000
o        5f7s   5f9s    Rd0(5f7s,5f9s)   0.0      fixed             0.0
o        5f7s   5f9s    Re3(5f7s,5f9s)   1137.4   fixed             1624.9   0.7000
o        5f7s   5f6d    Rd2(5f7s,5f6d)   -11286.7 1877     8        -14417.1 0.7829
o        5f7s   5f6d    Re3(5f7s,5f6d)   -6267.2  1042     8        -8005.4  0.7829
o        5f7s   5f7d    Rd2(5f7s,5f7d)   -1219.5  203      8        -1557.7  0.7829
o        5f7s   5f7d    Re3(5f7s,5f7d)   -990.8   165      8        -1265.6  0.7829
o        5f7s   5f8d    Rd2(5f7s,5f8d)   -340.0   57       8        -434.3   0.7829
o        5f7s   5f8d    Re3(5f7s,5f8d)   -449.8   75       8        -574.6   0.7828
o        5f7s   5f9d    Rd2(5f7s,5f9d)   -112.6   19       8        -143.9   0.7827
o        5f7s   5f9d    Re3(5f7s,5f9d)   -269.6   45       8        -344.4   0.7827
o        5f7s   6d6h    Rd5(5f7s,6d6h)   61.9     fixed             88.4     0.7000
o        5f7s   6d6h    Re2(5f7s,6d6h)   120.9    fixed             172.7    0.7000
o        5f7s   5f5g    Rd4(5f7s,5f5g)   382.6    fixed             546.6    0.7000
o        5f7s   5f5g    Re3(5f7s,5f5g)   336.8    fixed             481.1    0.7000
o        5f8s   5f9s    Rd0(5f8s,5f9s)   0.0      fixed             0.0
o        5f8s   5f9s    Re3(5f8s,5f9s)   593.7    fixed             848.1    0.7000
o        5f8s   5f6d    Rd2(5f8s,5f6d)   -4012.5  667      8        -5125.4  0.7829
o        5f8s   5f6d    Re3(5f8s,5f6d)   -2132.3  355      8        -2723.7  0.7829
o        5f8s   5f7d    Rd2(5f8s,5f7d)   -2615.1  435      8        -3340.4  0.7829
o        5f8s   5f7d    Re3(5f8s,5f7d)   -644.7   107      8        -823.6   0.7828
o        5f8s   5f8d    Rd2(5f8s,5f8d)   -1119.2  186      8        -1429.6  0.7829
o        5f8s   5f8d    Re3(5f8s,5f8d)   -347.4   58       8        -443.7   0.7829
o        5f8s   5f9d    Rd2(5f8s,5f9d)   -669.7   111      8        -855.4   0.7829
o        5f8s   5f9d    Re3(5f8s,5f9d)   -229.9   38       8        -293.7   0.7827
o        5f8s   6d6h    Rd5(5f8s,6d6h)   -24.9    fixed             -35.6    0.7000
o        5f8s   6d6h    Re2(5f8s,6d6h)   15.6     fixed             22.3     0.7000
o        5f8s   5f5g    Rd4(5f8s,5f5g)   -48.5    fixed             -69.3    0.7000
o        5f8s   5f5g    Re3(5f8s,5f5g)   64.4     fixed             92.0     0.7000
o        5f9s   5f6d    Rd2(5f9s,5f6d)   -2389.9  397      8        -3052.7  0.7829
o        5f9s   5f6d    Re3(5f9s,5f6d)   -1266.5  211      8        -1617.7  0.7829
o        5f9s   5f7d    Rd2(5f9s,5f7d)   -1360.1  226      8        -1737.3  0.7829
o        5f9s   5f7d    Re3(5f9s,5f7d)   -418.6   70       8        -534.7   0.7828
o        5f9s   5f8d    Rd2(5f9s,5f8d)   -1030.5  171      8        -1316.3  0.7829
o        5f9s   5f8d    Re3(5f9s,5f8d)   -232.7   39       8        -297.3   0.7827
o        5f9s   5f9d    Rd2(5f9s,5f9d)   -621.6   103      8        -794.0   0.7829
o        5f9s   5f9d    Re3(5f9s,5f9d)   -156.5   26       8        -199.9   0.7831
o        5f9s   6d6h    Rd5(5f9s,6d6h)   -5.6     fixed             -8.0     0.7000
o        5f9s   6d6h    Re2(5f9s,6d6h)   7.0      fixed             10.0     0.7000
o        5f9s   5f5g    Rd4(5f9s,5f5g)   -8.3     fixed             -11.9    0.7000
o        5f9s   5f5g    Re3(5f9s,5f5g)   32.9     fixed             47.0     0.7000
o        5f6d   5f7d    Rd0(5f6d,5f7d)   0.0      fixed             0.0
o        5f6d   5f7d    Rd2(5f6d,5f7d)   5396.8   fixed             7709.7   0.7000
o        5f6d   5f7d    Rd4(5f6d,5f7d)   3459.2   fixed             4941.7   0.7000
o        5f6d   5f7d    Re1(5f6d,5f7d)   4351.7   fixed             6216.7   0.7000
o        5f6d   5f7d    Re3(5f6d,5f7d)   3421.9   fixed             4888.4   0.7000
o        5f6d   5f7d    Re5(5f6d,5f7d)   2582.3   fixed             3689.0   0.7000
o        5f6d   5f8d    Rd0(5f6d,5f8d)   0.0      fixed             0.0
o        5f6d   5f8d    Rd2(5f6d,5f8d)   3146.3   fixed             4494.7   0.7000
o        5f6d   5f8d    Rd4(5f6d,5f8d)   2051.0   fixed             2930.0   0.7000
o        5f6d   5f8d    Re1(5f6d,5f8d)   2557.0   fixed             3652.9   0.7000
o        5f6d   5f8d    Re3(5f6d,5f8d)   2017.2   fixed             2881.7   0.7000
o        5f6d   5f8d    Re5(5f6d,5f8d)   1533.9   fixed             2191.3   0.7000
o        5f6d   5f9d    Rd0(5f6d,5f9d)   0.0      fixed             0.0
o        5f6d   5f9d    Rd2(5f6d,5f9d)   2187.3   fixed             3124.7   0.7000
o        5f6d   5f9d    Rd4(5f6d,5f9d)   1436.0   fixed             2051.4   0.7000
o        5f6d   5f9d    Re1(5f6d,5f9d)   1785.8   fixed             2551.1   0.7000
o        5f6d   5f9d    Re3(5f6d,5f9d)   1410.2   fixed             2014.6   0.7000
o        5f6d   5f9d    Re5(5f6d,5f9d)   1075.3   fixed             1536.1   0.7000
o        5f6d   7s6h    Rd3(5f6d,7s6h)   128.6    fixed             183.7    0.7000
o        5f6d   7s6h    Re2(5f6d,7s6h)   213.6    fixed             305.1    0.7000
o        5f6d   6d6h    Rd3(5f6d,6d6h)   -102.8   fixed             -146.9   0.7000
o        5f6d   6d6h    Rd5(5f6d,6d6h)   -56.8    fixed             -81.1    0.7000
o        5f6d   6d6h    Re2(5f6d,6d6h)   -172.8   fixed             -246.9   0.7000
o        5f6d   6d6h    Re4(5f6d,6d6h)   -77.0    fixed             -110.0   0.7000
o        5f6d   5f5g    Rd2(5f6d,5f5g)   -849.0   fixed             -1212.9  0.7000
o        5f6d   5f5g    Rd4(5f6d,5f5g)   -392.5   fixed             -560.7   0.7000
o        5f6d   5f5g    Rd6(5f6d,5f5g)   -250.1   fixed             -357.3   0.7000
o        5f6d   5f5g    Re1(5f6d,5f5g)   -1175.6  fixed             -1679.4  0.7000
o        5f6d   5f5g    Re3(5f6d,5f5g)   -492.7   fixed             -703.9   0.7000
o        5f6d   5f5g    Re5(5f6d,5f5g)   -293.2   fixed             -418.9   0.7000
o        5f7d   5f8d    Rd0(5f7d,5f8d)   0.0      fixed             0.0
o        5f7d   5f8d    Rd2(5f7d,5f8d)   2105.9   fixed             3008.4   0.7000
o        5f7d   5f8d    Rd4(5f7d,5f8d)   1138.0   fixed             1625.7   0.7000
o        5f7d   5f8d    Re1(5f7d,5f8d)   1162.5   fixed             1660.7   0.7000
o        5f7d   5f8d    Re3(5f7d,5f8d)   952.0    fixed             1360.0   0.7000
o        5f7d   5f8d    Re5(5f7d,5f8d)   734.1    fixed             1048.7   0.7000
o        5f7d   5f9d    Rd0(5f7d,5f9d)   0.0      fixed             0.0
o        5f7d   5f9d    Rd2(5f7d,5f9d)   1443.9   fixed             2062.7   0.7000
o        5f7d   5f9d    Rd4(5f7d,5f9d)   807.2    fixed             1153.1   0.7000
o        5f7d   5f9d    Re1(5f7d,5f9d)   824.7    fixed             1178.1   0.7000
o        5f7d   5f9d    Re3(5f7d,5f9d)   680.3    fixed             971.9    0.7000
o        5f7d   5f9d    Re5(5f7d,5f9d)   526.3    fixed             751.9    0.7000
o        5f7d   7s6h    Rd3(5f7d,7s6h)   -178.1   fixed             -254.4   0.7000
o        5f7d   7s6h    Re2(5f7d,7s6h)   -15.4    fixed             -22.0    0.7000
o        5f7d   6d6h    Rd3(5f7d,6d6h)   136.1    fixed             194.4    0.7000
o        5f7d   6d6h    Rd5(5f7d,6d6h)   34.5     fixed             49.3     0.7000
o        5f7d   6d6h    Re2(5f7d,6d6h)   -4.3     fixed             -6.1     0.7000
o        5f7d   6d6h    Re4(5f7d,6d6h)   2.0      fixed             2.9      0.7000
o        5f7d   5f5g    Rd2(5f7d,5f5g)   690.2    fixed             986.0    0.7000
o        5f7d   5f5g    Rd4(5f7d,5f5g)   96.4     fixed             137.7    0.7000
o        5f7d   5f5g    Rd6(5f7d,5f5g)   19.7     fixed             28.1     0.7000
o        5f7d   5f5g    Re1(5f7d,5f5g)   -150.0   fixed             -214.3   0.7000
o        5f7d   5f5g    Re3(5f7d,5f5g)   -53.6    fixed             -76.6    0.7000
o        5f7d   5f5g    Re5(5f7d,5f5g)   -27.2    fixed             -38.9    0.7000
o        5f8d   5f9d    Rd0(5f8d,5f9d)   0.0      fixed             0.0
o        5f8d   5f9d    Rd2(5f8d,5f9d)   1044.4   fixed             1492.0   0.7000
o        5f8d   5f9d    Rd4(5f8d,5f9d)   533.1    fixed             761.6    0.7000
o        5f8d   5f9d    Re1(5f8d,5f9d)   511.8    fixed             731.1    0.7000
o        5f8d   5f9d    Re3(5f8d,5f9d)   430.9    fixed             615.6    0.7000
o        5f8d   5f9d    Re5(5f8d,5f9d)   336.1    fixed             480.1    0.7000
o        5f8d   7s6h    Rd3(5f8d,7s6h)   4.1      fixed             5.9      0.7000
o        5f8d   7s6h    Re2(5f8d,7s6h)   -13.1    fixed             -18.7    0.7000
o        5f8d   6d6h    Rd3(5f8d,6d6h)   -5.2     fixed             -7.4     0.7000
o        5f8d   6d6h    Rd5(5f8d,6d6h)   11.0     fixed             15.7     0.7000
o        5f8d   6d6h    Re2(5f8d,6d6h)   0.2      fixed             0.3      0.7000
o        5f8d   6d6h    Re4(5f8d,6d6h)   2.9      fixed             4.1      0.7000
o        5f8d   5f5g    Rd2(5f8d,5f5g)   74.3     fixed             106.1    0.7000
o        5f8d   5f5g    Rd4(5f8d,5f5g)   37.3     fixed             53.3     0.7000
o        5f8d   5f5g    Rd6(5f8d,5f5g)   12.8     fixed             18.3     0.7000
o        5f8d   5f5g    Re1(5f8d,5f5g)   -77.7    fixed             -111.0   0.7000
o        5f8d   5f5g    Re3(5f8d,5f5g)   -24.4    fixed             -34.9    0.7000
o        5f8d   5f5g    Re5(5f8d,5f5g)   -10.7    fixed             -15.3    0.7000
o        5f9d   7s6h    Rd3(5f9d,7s6h)   -9.9     fixed             -14.1    0.7000
o        5f9d   7s6h    Re2(5f9d,7s6h)   -10.2    fixed             -14.6    0.7000
o        5f9d   6d6h    Rd3(5f9d,6d6h)   7.1      fixed             10.1     0.7000
o        5f9d   6d6h    Rd5(5f9d,6d6h)   7.2      fixed             10.3     0.7000
o        5f9d   6d6h    Re2(5f9d,6d6h)   0.9      fixed             1.3      0.7000
o        5f9d   6d6h    Re4(5f9d,6d6h)   2.4      fixed             3.4      0.7000
o        5f9d   5f5g    Rd2(5f9d,5f5g)   58.7     fixed             83.9     0.7000
o        5f9d   5f5g    Rd4(5f9d,5f5g)   24.5     fixed             35.0     0.7000
o        5f9d   5f5g    Rd6(5f9d,5f5g)   9.6      fixed             13.7     0.7000
o        5f9d   5f5g    Re1(5f9d,5f5g)   -51.5    fixed             -73.6    0.7000
o        5f9d   5f5g    Re3(5f9d,5f5g)   -15.0    fixed             -21.4    0.7000
o        5f9d   5f5g    Re5(5f9d,5f5g)   -5.9     fixed             -8.4     0.7000
o        7s6h   6d6h    Rd2(7s6h,6d6h)   -418.6   fixed             -598.0   0.7000
o        7s6h   6d6h    Re5(7s6h,6d6h)   -3.2     fixed             -4.6     0.7000
o        7s6h   5f5g    Rd3(7s6h,5f5g)   -148.3   fixed             -211.9   0.7000
o        7s6h   5f5g    Re4(7s6h,5f5g)   -12.3    fixed             -17.6    0.7000
o        6d6h   5f5g    Rd1(6d6h,5f5g)   1314.1   fixed             1877.3   0.7000
o        6d6h   5f5g    Rd3(6d6h,5f5g)   118.2    fixed             168.9    0.7000
o        6d6h   5f5g    Rd5(6d6h,5f5g)   25.4     fixed             36.3     0.7000
o        6d6h   5f5g    Re2(6d6h,5f5g)   10.4     fixed             14.9     0.7000
o        6d6h   5f5g    Re4(6d6h,5f5g)   6.7      fixed             9.6      0.7000
o        6d6h   5f5g    Re6(6d6h,5f5g)   4.9      fixed             7.0      0.7000
